# Supplementary material for: Development of a TSR-Based Method for Protein 3-D Structural Comparison With Its Applications to Protein Classification and Motif Discovery
Source: Front Chem. 2021 Jan 13;8:602291. doi: 10.3389/fchem.2020.602291 (PMC7838567; doi:10.3389/fchem.2020.602291)
Supplement: Supplementary file 2 [file Table_2.XLSX]

## Sheet: sample_details_protease_mix#1
Supplementary File1: Protease Data Set
protein	chain	group
1BML	first chain or chain A	plasmin
1BUI	first chain or chain A	plasmin
1DDJ	first chain or chain A	plasmin
1L4D	first chain or chain A	plasmin
1L4Z	first chain or chain A	plasmin
1QRZ	first chain or chain A	plasmin
1RJX	first chain or chain A	plasmin
3UIR	first chain or chain A	plasmin
5UGD	first chain or chain A	plasmin
5UGG	first chain or chain A	plasmin
1B0F	first chain or chain A	elastase
1BMA	first chain or chain A	elastase
1EAI	first chain or chain A	elastase
1ELA	first chain or chain A	elastase
1ELB	first chain or chain A	elastase
1ELC	first chain or chain A	elastase
1ELD	first chain or chain A	elastase
1ELE	first chain or chain A	elastase
1EST	first chain or chain A	elastase
1H1B	first chain or chain A	elastase
1HNE	first chain or chain A	elastase
1LKA	first chain or chain A	elastase
1LKB	first chain or chain A	elastase
1LVY	first chain or chain A	elastase
1MMJ	first chain or chain A	elastase
1PPF	first chain or chain A	elastase
1PPG	first chain or chain A	elastase
1QNJ	first chain or chain A	elastase
1UO6	first chain or chain A	elastase
1UVO	first chain or chain A	elastase
1UVP	first chain or chain A	elastase
2EST	first chain or chain A	elastase
2RG3	first chain or chain A	elastase
2Z7F	first chain or chain A	elastase
3EST	first chain or chain A	elastase
3HGN	first chain or chain A	elastase
3HGP	first chain or chain A	elastase
3MNB	first chain or chain A	elastase
3MNC	first chain or chain A	elastase
3MNS	first chain or chain A	elastase
3MNX	first chain or chain A	elastase
3MO3	first chain or chain A	elastase
3MO6	first chain or chain A	elastase
3MO9	first chain or chain A	elastase
3MOC	first chain or chain A	elastase
3MTY	first chain or chain A	elastase
3MU0	first chain or chain A	elastase
3MU1	first chain or chain A	elastase
3MU4	first chain or chain A	elastase
3MU5	first chain or chain A	elastase
3MU8	first chain or chain A	elastase
3ODD	first chain or chain A	elastase
3ODF	first chain or chain A	elastase
3Q76	first chain or chain A	elastase
3Q77	first chain or chain A	elastase
3UOU	first chain or chain A	elastase
4GVU	first chain or chain A	elastase
4NZL	first chain or chain A	elastase
4WVP	first chain or chain A	elastase
4YM9	first chain or chain A	elastase
5A09	first chain or chain A	elastase
5A0A	first chain or chain A	elastase
5A0B	first chain or chain A	elastase
5A0C	first chain or chain A	elastase
5A8X	first chain or chain A	elastase
5A8Y	first chain or chain A	elastase
5A8Z	first chain or chain A	elastase
5ABW	first chain or chain A	elastase
5AVD	first chain or chain A	elastase
6EST	first chain or chain A	elastase
6F5M	first chain or chain A	elastase
7EST	first chain or chain A	elastase
1A2Q	first chain or chain A	subtilisin
1AK9	first chain or chain A	subtilisin
1AQN	first chain or chain A	subtilisin
1AU9	first chain or chain A	subtilisin
1DUI	first chain or chain A	subtilisin
1GNS	first chain or chain A	subtilisin
1GNV	first chain or chain A	subtilisin
1LW6	first chain or chain A	subtilisin
1S01	first chain or chain A	subtilisin
1S02	first chain or chain A	subtilisin
1SBH	first chain or chain A	subtilisin
1SBI	first chain or chain A	subtilisin
1SBN	first chain or chain A	subtilisin
1SBT	first chain or chain A	subtilisin
1SIB	first chain or chain A	subtilisin
1SPB	first chain or chain A	subtilisin
1ST2	first chain or chain A	subtilisin
1SUA	first chain or chain A	subtilisin
1SUB	first chain or chain A	subtilisin
1SUC	first chain or chain A	subtilisin
1SUD	first chain or chain A	subtilisin
1SUE	first chain or chain A	subtilisin
1SUP	first chain or chain A	subtilisin
1TM1	first chain or chain A	subtilisin
1TM3	first chain or chain A	subtilisin
1TM4	first chain or chain A	subtilisin
1TM5	first chain or chain A	subtilisin
1TM7	first chain or chain A	subtilisin
1TMG	first chain or chain A	subtilisin
1TO1	first chain or chain A	subtilisin
1TO2	first chain or chain A	subtilisin
1UBN	first chain or chain A	subtilisin
1V5I	first chain or chain A	subtilisin
1Y1K	first chain or chain A	subtilisin
1Y33	first chain or chain A	subtilisin
1Y34	first chain or chain A	subtilisin
1Y3B	first chain or chain A	subtilisin
1Y3C	first chain or chain A	subtilisin
1Y3D	first chain or chain A	subtilisin
1Y3F	first chain or chain A	subtilisin
1Y48	first chain or chain A	subtilisin
1Y4A	first chain or chain A	subtilisin
1Y4D	first chain or chain A	subtilisin
1YJA	first chain or chain A	subtilisin
1YJB	first chain or chain A	subtilisin
1YJC	first chain or chain A	subtilisin
2SBT	first chain or chain A	subtilisin
2SIC	first chain or chain A	subtilisin
2SNI	first chain or chain A	subtilisin
2ST1	first chain or chain A	subtilisin
3BGO	first chain or chain A	subtilisin
3CNQ	first chain or chain A	subtilisin
3CO0	first chain or chain A	subtilisin
3F49	first chain or chain A	subtilisin
3SIC	first chain or chain A	subtilisin
5OX2	first chain or chain A	subtilisin
5SIC	first chain or chain A	subtilisin
1ACB	first chain or chain A	chymotrypsin
1CHG	first chain or chain A	chymotrypsin
1DLK	first chain or chain A	chymotrypsin
1GCD	first chain or chain A	chymotrypsin
1GL0	first chain or chain A	chymotrypsin
1GL1	first chain or chain A	chymotrypsin
1K2I	first chain or chain A	chymotrypsin
1OXG	first chain or chain A	chymotrypsin
1P2M	first chain or chain A	chymotrypsin
1P2N	first chain or chain A	chymotrypsin
1P2O	first chain or chain A	chymotrypsin
1P2Q	first chain or chain A	chymotrypsin
1T7C	first chain or chain A	chymotrypsin
1T8L	first chain or chain A	chymotrypsin
1T8M	first chain or chain A	chymotrypsin
1T8N	first chain or chain A	chymotrypsin
1T8O	first chain or chain A	chymotrypsin
2CGA	first chain or chain A	chymotrypsin
2Y6T	first chain or chain A	chymotrypsin
3T62	first chain or chain A	chymotrypsin
4Q2K	first chain or chain A	chymotrypsin
5J4Q	first chain or chain A	chymotrypsin
5J4S	first chain or chain A	chymotrypsin
1A0H	first chain or chain A	prothrombin
1A2C	first chain or chain A	prothrombin
1A3E	first chain or chain A	prothrombin
1A46	first chain or chain A	prothrombin
1A4W	first chain or chain A	prothrombin
1A5G	first chain or chain A	prothrombin
1A61	first chain or chain A	prothrombin
1AD8	first chain or chain A	prothrombin
1AE8	first chain or chain A	prothrombin
1AFE	first chain or chain A	prothrombin
1AWF	first chain or chain A	prothrombin
1AWH	first chain or chain A	prothrombin
1AY6	first chain or chain A	prothrombin
1B5G	first chain or chain A	prothrombin
1B7X	first chain or chain A	prothrombin
1BBR	first chain or chain A	prothrombin
1BCU	first chain or chain A	prothrombin
1BMM	first chain or chain A	prothrombin
1BMN	first chain or chain A	prothrombin
1BTH	first chain or chain A	prothrombin
1C1U	first chain or chain A	prothrombin
1C1V	first chain or chain A	prothrombin
1C1W	first chain or chain A	prothrombin
1C4U	first chain or chain A	prothrombin
1C4V	first chain or chain A	prothrombin
1C4Y	first chain or chain A	prothrombin
1CA8	first chain or chain A	prothrombin
1DOJ	first chain or chain A	prothrombin
1DWC	first chain or chain A	prothrombin
1DWD	first chain or chain A	prothrombin
1DWE	first chain or chain A	prothrombin
1EOJ	first chain or chain A	prothrombin
1EOL	first chain or chain A	prothrombin
1FPC	first chain or chain A	prothrombin
1G37	first chain or chain A	prothrombin
1GHV	first chain or chain A	prothrombin
1GHW	first chain or chain A	prothrombin
1GHX	first chain or chain A	prothrombin
1GHY	first chain or chain A	prothrombin
1GJ4	first chain or chain A	prothrombin
1GJ5	first chain or chain A	prothrombin
1H8D	first chain or chain A	prothrombin
1H8I	first chain or chain A	prothrombin
1HBT	first chain or chain A	prothrombin
1HGT	first chain or chain A	prothrombin
1HXE	first chain or chain A	prothrombin
1HXF	first chain or chain A	prothrombin
1ID5	first chain or chain A	prothrombin
1JMO	first chain or chain A	prothrombin
1JOU	first chain or chain A	prothrombin
1K21	first chain or chain A	prothrombin
1K22	first chain or chain A	prothrombin
1LHC	first chain or chain A	prothrombin
1LHD	first chain or chain A	prothrombin
1LHE	first chain or chain A	prothrombin
1LHF	first chain or chain A	prothrombin
1LHG	first chain or chain A	prothrombin
1MH0	first chain or chain A	prothrombin
1MKW	first chain or chain A	prothrombin
1MKX	first chain or chain A	prothrombin
1NO9	first chain or chain A	prothrombin
1O2G	first chain or chain A	prothrombin
1O5G	first chain or chain A	prothrombin
1PPB	first chain or chain A	prothrombin
1QHR	first chain or chain A	prothrombin
1QJ1	first chain or chain A	prothrombin
1QJ6	first chain or chain A	prothrombin
1QJ7	first chain or chain A	prothrombin
1QUR	first chain or chain A	prothrombin
1SB1	first chain or chain A	prothrombin
1SFQ	first chain or chain A	prothrombin
1SHH	first chain or chain A	prothrombin
1TB6	first chain or chain A	prothrombin
1TBQ	first chain or chain A	prothrombin
1TBR	first chain or chain A	prothrombin
1TBZ	first chain or chain A	prothrombin
1THP	first chain or chain A	prothrombin
1TMT	first chain or chain A	prothrombin
1TMU	first chain or chain A	prothrombin
1TOC	first chain or chain A	prothrombin
1TOM	first chain or chain A	prothrombin
1UCY	first chain or chain A	prothrombin
1UMA	first chain or chain A	prothrombin
1UVS	first chain or chain A	prothrombin
1UVT	first chain or chain A	prothrombin
1UVU	first chain or chain A	prothrombin
1VIT	first chain or chain A	prothrombin
1VZQ	first chain or chain A	prothrombin
1W7G	first chain or chain A	prothrombin
1WAY	first chain or chain A	prothrombin
1WBG	first chain or chain A	prothrombin
1YCP	first chain or chain A	prothrombin
1Z8I	first chain or chain A	prothrombin
1Z8J	first chain or chain A	prothrombin
2A0Q	first chain or chain A	prothrombin
2A2X	first chain or chain A	prothrombin
2AFQ	first chain or chain A	prothrombin
2ANK	first chain or chain A	prothrombin
2B5T	first chain or chain A	prothrombin
2BVR	first chain or chain A	prothrombin
2BVS	first chain or chain A	prothrombin
2C8W	first chain or chain A	prothrombin
2C8X	first chain or chain A	prothrombin
2C8Y	first chain or chain A	prothrombin
2C8Z	first chain or chain A	prothrombin
2C90	first chain or chain A	prothrombin
2C93	first chain or chain A	prothrombin
2CF8	first chain or chain A	prothrombin
2CF9	first chain or chain A	prothrombin
2CN0	first chain or chain A	prothrombin
2GP9	first chain or chain A	prothrombin
2HGT	first chain or chain A	prothrombin
2HWL	first chain or chain A	prothrombin
2JH0	first chain or chain A	prothrombin
2JH5	first chain or chain A	prothrombin
2JH6	first chain or chain A	prothrombin
2OCV	first chain or chain A	prothrombin
2OD3	first chain or chain A	prothrombin
2PGB	first chain or chain A	prothrombin
2PGQ	first chain or chain A	prothrombin
2PUX	first chain or chain A	prothrombin
2PV9	first chain or chain A	prothrombin
2R2M	first chain or chain A	prothrombin
2THF	first chain or chain A	prothrombin
2UUF	first chain or chain A	prothrombin
2UUJ	first chain or chain A	prothrombin
2UUK	first chain or chain A	prothrombin
2V3H	first chain or chain A	prothrombin
2V3O	first chain or chain A	prothrombin
2ZC9	first chain or chain A	prothrombin
2ZDA	first chain or chain A	prothrombin
2ZDV	first chain or chain A	prothrombin
2ZF0	first chain or chain A	prothrombin
2ZFF	first chain or chain A	prothrombin
2ZFP	first chain or chain A	prothrombin
2ZFR	first chain or chain A	prothrombin
2ZG0	first chain or chain A	prothrombin
2ZGB	first chain or chain A	prothrombin
2ZGX	first chain or chain A	prothrombin
2ZHE	first chain or chain A	prothrombin
2ZHF	first chain or chain A	prothrombin
2ZHQ	first chain or chain A	prothrombin
2ZHW	first chain or chain A	prothrombin
2ZI2	first chain or chain A	prothrombin
2ZIQ	first chain or chain A	prothrombin
2ZNK	first chain or chain A	prothrombin
2ZO3	first chain or chain A	prothrombin
3B9F	first chain or chain A	prothrombin
3BEF	first chain or chain A	prothrombin
3BEI	first chain or chain A	prothrombin
3BF6	first chain or chain A	prothrombin
3BIU	first chain or chain A	prothrombin
3BIV	first chain or chain A	prothrombin
3BV9	first chain or chain A	prothrombin
3C1K	first chain or chain A	prothrombin
3C27	first chain or chain A	prothrombin
3D49	first chain or chain A	prothrombin
3DA9	first chain or chain A	prothrombin
3DD2	first chain or chain A	prothrombin
3DHK	first chain or chain A	prothrombin
3DT0	first chain or chain A	prothrombin
3DUX	first chain or chain A	prothrombin
3E6P	first chain or chain A	prothrombin
3EDX	first chain or chain A	prothrombin
3EE0	first chain or chain A	prothrombin
3EGK	first chain or chain A	prothrombin
3EQ0	first chain or chain A	prothrombin
3F68	first chain or chain A	prothrombin
3GIC	first chain or chain A	prothrombin
3GIS	first chain or chain A	prothrombin
3HAT	first chain or chain A	prothrombin
3HK3	first chain or chain A	prothrombin
3HK6	first chain or chain A	prothrombin
3HKI	first chain or chain A	prothrombin
3HKJ	first chain or chain A	prothrombin
3HTC	first chain or chain A	prothrombin
3JZ1	first chain or chain A	prothrombin
3JZ2	first chain or chain A	prothrombin
3LDX	first chain or chain A	prothrombin
3LU9	first chain or chain A	prothrombin
3P17	first chain or chain A	prothrombin
3PMA	first chain or chain A	prothrombin
3PMB	first chain or chain A	prothrombin
3PMH	first chain or chain A	prothrombin
3QDZ	first chain or chain A	prothrombin
3QGN	first chain or chain A	prothrombin
3QLP	first chain or chain A	prothrombin
3QTO	first chain or chain A	prothrombin
3QTV	first chain or chain A	prothrombin
3QWC	first chain or chain A	prothrombin
3QX5	first chain or chain A	prothrombin
3R3G	first chain or chain A	prothrombin
3RLW	first chain or chain A	prothrombin
3RLY	first chain or chain A	prothrombin
3RM0	first chain or chain A	prothrombin
3RM2	first chain or chain A	prothrombin
3RML	first chain or chain A	prothrombin
3RMM	first chain or chain A	prothrombin
3RMN	first chain or chain A	prothrombin
3RMO	first chain or chain A	prothrombin
3S7H	first chain or chain A	prothrombin
3S7K	first chain or chain A	prothrombin
3SHA	first chain or chain A	prothrombin
3SHC	first chain or chain A	prothrombin
3SI3	first chain or chain A	prothrombin
3SI4	first chain or chain A	prothrombin
3SQE	first chain or chain A	prothrombin
3SQH	first chain or chain A	prothrombin
3SV2	first chain or chain A	prothrombin
3T5F	first chain or chain A	prothrombin
3TU7	first chain or chain A	prothrombin
3U98	first chain or chain A	prothrombin
3U9A	first chain or chain A	prothrombin
3UTU	first chain or chain A	prothrombin
3UWJ	first chain or chain A	prothrombin
3VXE	first chain or chain A	prothrombin
3VXF	first chain or chain A	prothrombin
4BAH	first chain or chain A	prothrombin
4BAK	first chain or chain A	prothrombin
4BAN	first chain or chain A	prothrombin
4BAO	first chain or chain A	prothrombin
4BAQ	first chain or chain A	prothrombin
4BOH	first chain or chain A	prothrombin
4DIH	first chain or chain A	prothrombin
4DII	first chain or chain A	prothrombin
4DT7	first chain or chain A	prothrombin
4DY7	first chain or chain A	prothrombin
4E7R	first chain or chain A	prothrombin
4H6T	first chain or chain A	prothrombin
4HFP	first chain or chain A	prothrombin
4HTC	first chain or chain A	prothrombin
4I7Y	first chain or chain A	prothrombin
4LOY	first chain or chain A	prothrombin
4LXB	first chain or chain A	prothrombin
4LZ1	first chain or chain A	prothrombin
4LZ4	first chain or chain A	prothrombin
4MLF	first chain or chain A	prothrombin
4RKJ	first chain or chain A	prothrombin
4RKO	first chain or chain A	prothrombin
4RN6	first chain or chain A	prothrombin
4THN	first chain or chain A	prothrombin
4UD9	first chain or chain A	prothrombin
4UDW	first chain or chain A	prothrombin
4UE7	first chain or chain A	prothrombin
4UEH	first chain or chain A	prothrombin
4UFD	first chain or chain A	prothrombin
4UFE	first chain or chain A	prothrombin
4UFF	first chain or chain A	prothrombin
4UFG	first chain or chain A	prothrombin
5A2M	first chain or chain A	prothrombin
5AF9	first chain or chain A	prothrombin
5AFY	first chain or chain A	prothrombin
5AFZ	first chain or chain A	prothrombin
5AHG	first chain or chain A	prothrombin
5EW1	first chain or chain A	prothrombin
5EW2	first chain or chain A	prothrombin
5GDS	first chain or chain A	prothrombin
5JDU	first chain or chain A	prothrombin
6CYM	first chain or chain A	prothrombin
1AQ7	first chain or chain A	trypsin
1AUJ	first chain or chain A	trypsin
1AZ8	first chain or chain A	trypsin
1BJU	first chain or chain A	trypsin
1BJV	first chain or chain A	trypsin
1BTW	first chain or chain A	trypsin
1BTX	first chain or chain A	trypsin
1BTY	first chain or chain A	trypsin
1BTZ	first chain or chain A	trypsin
1C1N	first chain or chain A	trypsin
1C1O	first chain or chain A	trypsin
1C1P	first chain or chain A	trypsin
1C1Q	first chain or chain A	trypsin
1C1R	first chain or chain A	trypsin
1C1S	first chain or chain A	trypsin
1C1T	first chain or chain A	trypsin
1C2D	first chain or chain A	trypsin
1C2E	first chain or chain A	trypsin
1C2F	first chain or chain A	trypsin
1C2G	first chain or chain A	trypsin
1C2H	first chain or chain A	trypsin
1C2I	first chain or chain A	trypsin
1C2J	first chain or chain A	trypsin
1C2K	first chain or chain A	trypsin
1C2L	first chain or chain A	trypsin
1C2M	first chain or chain A	trypsin
1C9T	first chain or chain A	trypsin
1D6R	first chain or chain A	trypsin
1EB2	first chain or chain A	trypsin
1EJM	first chain or chain A	trypsin
1EZX	C	trypsin
1GHZ	first chain or chain A	trypsin
1GI0	first chain or chain A	trypsin
1GI1	first chain or chain A	trypsin
1GI2	first chain or chain A	trypsin
1GI3	first chain or chain A	trypsin
1GI4	first chain or chain A	trypsin
1GI5	first chain or chain A	trypsin
1GI6	first chain or chain A	trypsin
1GJ6	first chain or chain A	trypsin
1JRS	first chain or chain A	trypsin
1JRT	first chain or chain A	trypsin
1K1I	first chain or chain A	trypsin
1K1J	first chain or chain A	trypsin
1K1L	first chain or chain A	trypsin
1MAX	first chain or chain A	trypsin
2020-05-01	first chain or chain A	trypsin
1MTU	first chain or chain A	trypsin
1MTV	first chain or chain A	trypsin
1MTW	first chain or chain A	trypsin
1NTP	first chain or chain A	trypsin
1O2H	first chain or chain A	trypsin
1O2I	first chain or chain A	trypsin
1O2J	first chain or chain A	trypsin
1O2K	first chain or chain A	trypsin
1O2L	first chain or chain A	trypsin
1O2M	first chain or chain A	trypsin
1O2N	first chain or chain A	trypsin
1O2O	first chain or chain A	trypsin
1O2P	first chain or chain A	trypsin
1O2Q	first chain or chain A	trypsin
1O2R	first chain or chain A	trypsin
1O2S	first chain or chain A	trypsin
1O2T	first chain or chain A	trypsin
1O2U	first chain or chain A	trypsin
1O2V	first chain or chain A	trypsin
1O2W	first chain or chain A	trypsin
1O2X	first chain or chain A	trypsin
1O2Y	first chain or chain A	trypsin
1O2Z	first chain or chain A	trypsin
1O30	first chain or chain A	trypsin
1O31	first chain or chain A	trypsin
1O32	first chain or chain A	trypsin
1O33	first chain or chain A	trypsin
1O34	first chain or chain A	trypsin
1O35	first chain or chain A	trypsin
1O36	first chain or chain A	trypsin
1O37	first chain or chain A	trypsin
1O38	first chain or chain A	trypsin
1O39	first chain or chain A	trypsin
1O3A	first chain or chain A	trypsin
1O3B	first chain or chain A	trypsin
1O3C	first chain or chain A	trypsin
1O3D	first chain or chain A	trypsin
1O3E	first chain or chain A	trypsin
1O3F	first chain or chain A	trypsin
1O3G	first chain or chain A	trypsin
1O3H	first chain or chain A	trypsin
1O3I	first chain or chain A	trypsin
1O3J	first chain or chain A	trypsin
1O3K	first chain or chain A	trypsin
1O3L	first chain or chain A	trypsin
1O3M	first chain or chain A	trypsin
1O3N	first chain or chain A	trypsin
1O3O	first chain or chain A	trypsin
1P2I	first chain or chain A	trypsin
1P2J	first chain or chain A	trypsin
1P2K	first chain or chain A	trypsin
1QA0	first chain or chain A	trypsin
1QCP	first chain or chain A	trypsin
1QL7	first chain or chain A	trypsin
1QL8	first chain or chain A	trypsin
1RXP	first chain or chain A	trypsin
1SFI	first chain or chain A	trypsin
1TAB	first chain or chain A	trypsin
1TAW	first chain or chain A	trypsin
1TIO	first chain or chain A	trypsin
1TNG	first chain or chain A	trypsin
1TNH	first chain or chain A	trypsin
1TNI	first chain or chain A	trypsin
1TNJ	first chain or chain A	trypsin
1TNK	first chain or chain A	trypsin
1TNL	first chain or chain A	trypsin
1TPA	first chain or chain A	trypsin
1TPO	first chain or chain A	trypsin
1TPP	first chain or chain A	trypsin
1TPS	first chain or chain A	trypsin
1TX7	first chain or chain A	trypsin
1TYN	first chain or chain A	trypsin
1V2J	first chain or chain A	trypsin
1V2K	first chain or chain A	trypsin
1V2L	first chain or chain A	trypsin
1V2M	first chain or chain A	trypsin
1V2N	first chain or chain A	trypsin
1V2O	first chain or chain A	trypsin
1V2P	first chain or chain A	trypsin
1V2Q	first chain or chain A	trypsin
1V2R	first chain or chain A	trypsin
1V2S	first chain or chain A	trypsin
1V2T	first chain or chain A	trypsin
1V2U	first chain or chain A	trypsin
1V2V	first chain or chain A	trypsin
1V2W	first chain or chain A	trypsin
1XUF	first chain or chain A	trypsin
1XUG	first chain or chain A	trypsin
1XUH	first chain or chain A	trypsin
1XUI	first chain or chain A	trypsin
1XUJ	first chain or chain A	trypsin
1XUK	first chain or chain A	trypsin
1Y59	first chain or chain A	trypsin
1Y5A	first chain or chain A	trypsin
1Y5B	first chain or chain A	trypsin
1Y5U	first chain or chain A	trypsin
1YYY	first chain or chain A	trypsin
1ZR0	first chain or chain A	trypsin
1ZZZ	first chain or chain A	trypsin
2AGE	first chain or chain A	trypsin
2AGG	first chain or chain A	trypsin
2AGI	first chain or chain A	trypsin
2AH4	first chain or chain A	trypsin
2BLV	first chain or chain A	trypsin
2BLW	first chain or chain A	trypsin
2CMY	first chain or chain A	trypsin
2F3C	first chain or chain A	trypsin
2FI3	first chain or chain A	trypsin
2FI4	first chain or chain A	trypsin
2FI5	first chain or chain A	trypsin
2FTL	first chain or chain A	trypsin
2FTM	first chain or chain A	trypsin
2FX4	first chain or chain A	trypsin
2FX6	first chain or chain A	trypsin
2ILN	first chain or chain A	trypsin
2J9N	first chain or chain A	trypsin
2O9Q	first chain or chain A	trypsin
2PLX	first chain or chain A	trypsin
2PTC	first chain or chain A	trypsin
2PTN	first chain or chain A	trypsin
2QN5	T	trypsin
2QYI	first chain or chain A	trypsin
2TGD	first chain or chain A	trypsin
2TPI	first chain or chain A	trypsin
2UUY	first chain or chain A	trypsin
2XTT	first chain or chain A	trypsin
2ZDK	first chain or chain A	trypsin
2ZDL	first chain or chain A	trypsin
2ZDM	first chain or chain A	trypsin
2ZDN	first chain or chain A	trypsin
2ZFS	first chain or chain A	trypsin
2ZFT	first chain or chain A	trypsin
2ZHD	first chain or chain A	trypsin
2ZQ1	first chain or chain A	trypsin
2ZQ2	first chain or chain A	trypsin
3A7T	first chain or chain A	trypsin
3A7V	first chain or chain A	trypsin
3A7W	first chain or chain A	trypsin
3A7X	first chain or chain A	trypsin
3A7Y	first chain or chain A	trypsin
3A7Z	first chain or chain A	trypsin
3A80	first chain or chain A	trypsin
3A81	first chain or chain A	trypsin
3A82	first chain or chain A	trypsin
3A83	first chain or chain A	trypsin
3A84	first chain or chain A	trypsin
3A85	first chain or chain A	trypsin
3A86	first chain or chain A	trypsin
3A87	first chain or chain A	trypsin
3A88	first chain or chain A	trypsin
3A89	first chain or chain A	trypsin
3A8A	first chain or chain A	trypsin
3A8B	first chain or chain A	trypsin
3A8C	first chain or chain A	trypsin
3A8D	first chain or chain A	trypsin
3AAS	first chain or chain A	trypsin
3AAU	first chain or chain A	trypsin
3AAV	first chain or chain A	trypsin
3ATI	first chain or chain A	trypsin
3ATK	first chain or chain A	trypsin
3ATL	first chain or chain A	trypsin
3ATM	first chain or chain A	trypsin
3E8L	first chain or chain A	trypsin
3GY2	first chain or chain A	trypsin
3GY3	first chain or chain A	trypsin
3GY4	first chain or chain A	trypsin
3GY5	first chain or chain A	trypsin
3GY6	first chain or chain A	trypsin
3GY7	first chain or chain A	trypsin
3GY8	first chain or chain A	trypsin
3I29	first chain or chain A	trypsin
3ITI	first chain or chain A	trypsin
3LJJ	first chain or chain A	trypsin
3LJO	first chain or chain A	trypsin
3M35	first chain or chain A	trypsin
3M7Q	first chain or chain A	trypsin
3OTJ	first chain or chain A	trypsin
3PLB	first chain or chain A	trypsin
3PLK	first chain or chain A	trypsin
3PLP	first chain or chain A	trypsin
3PM3	first chain or chain A	trypsin
3PMJ	first chain or chain A	trypsin
3PTB	first chain or chain A	trypsin
3PTN	first chain or chain A	trypsin
3PWB	first chain or chain A	trypsin
3PWC	first chain or chain A	trypsin
3PYH	first chain or chain A	trypsin
3Q00	first chain or chain A	trypsin
3QK1	first chain or chain A	trypsin
3RDZ	first chain or chain A	trypsin
3RU4	first chain or chain A	trypsin
3RXA	first chain or chain A	trypsin
3RXB	first chain or chain A	trypsin
3RXC	first chain or chain A	trypsin
3RXD	first chain or chain A	trypsin
3RXE	first chain or chain A	trypsin
3RXF	first chain or chain A	trypsin
3RXG	first chain or chain A	trypsin
3RXH	first chain or chain A	trypsin
3RXI	first chain or chain A	trypsin
3RXJ	first chain or chain A	trypsin
3RXK	first chain or chain A	trypsin
3RXL	first chain or chain A	trypsin
3RXM	first chain or chain A	trypsin
3RXO	first chain or chain A	trypsin
3RXP	first chain or chain A	trypsin
3RXQ	first chain or chain A	trypsin
3RXR	first chain or chain A	trypsin
3RXS	first chain or chain A	trypsin
3RXT	first chain or chain A	trypsin
3RXU	first chain or chain A	trypsin
3RXV	first chain or chain A	trypsin
3T25	first chain or chain A	trypsin
3T26	first chain or chain A	trypsin
3T27	first chain or chain A	trypsin
3T28	first chain or chain A	trypsin
3T29	first chain or chain A	trypsin
3UNQ	first chain or chain A	trypsin
3UNR	first chain or chain A	trypsin
3UNS	first chain or chain A	trypsin
3UOP	first chain or chain A	trypsin
3UPE	first chain or chain A	trypsin
3UQO	first chain or chain A	trypsin
3UQV	first chain or chain A	trypsin
3UUZ	first chain or chain A	trypsin
3UWI	first chain or chain A	trypsin
3UY9	first chain or chain A	trypsin
3V0X	first chain or chain A	trypsin
3V12	first chain or chain A	trypsin
3V13	first chain or chain A	trypsin
3VEQ	first chain or chain A	trypsin
3VPK	first chain or chain A	trypsin
4ABI	first chain or chain A	trypsin
4ABJ	first chain or chain A	trypsin
4AOQ	first chain or chain A	trypsin
4AOR	first chain or chain A	trypsin
4HGC	first chain or chain A	trypsin
4I8G	first chain or chain A	trypsin
4I8H	first chain or chain A	trypsin
4I8J	first chain or chain A	trypsin
4I8K	first chain or chain A	trypsin
4I8L	first chain or chain A	trypsin
4J2Y	first chain or chain A	trypsin
4KTS	first chain or chain A	trypsin
4KTU	first chain or chain A	trypsin
4XOJ	first chain or chain A	trypsin
4Y0Y	first chain or chain A	trypsin
4Y0Z	first chain or chain A	trypsin
4Y10	first chain or chain A	trypsin
4Y11	first chain or chain A	trypsin
4YTA	first chain or chain A	trypsin
5F6M	first chain or chain A	trypsin
5LGO	first chain or chain A	trypsin
5LH4	first chain or chain A	trypsin
5LH8	first chain or chain A	trypsin
5PTP	first chain or chain A	trypsin
6AVL	first chain or chain A	trypsin
1ACJ	first chain or chain A	acetylcholine_esterase
1ACL	first chain or chain A	acetylcholine_esterase
1AMN	first chain or chain A	acetylcholine_esterase
1AX9	first chain or chain A	acetylcholine_esterase
1B41	first chain or chain A	acetylcholine_esterase
1C2B	first chain or chain A	acetylcholine_esterase
1C2O	first chain or chain A	acetylcholine_esterase
1CFJ	first chain or chain A	acetylcholine_esterase
1DX4	first chain or chain A	acetylcholine_esterase
1DX6	first chain or chain A	acetylcholine_esterase
1E3Q	first chain or chain A	acetylcholine_esterase
1e+66	first chain or chain A	acetylcholine_esterase
1EA5	first chain or chain A	acetylcholine_esterase
1EEA	first chain or chain A	acetylcholine_esterase
1EVE	first chain or chain A	acetylcholine_esterase
1F8U	first chain or chain A	acetylcholine_esterase
1FSS	first chain or chain A	acetylcholine_esterase
1GPK	first chain or chain A	acetylcholine_esterase
1GPN	first chain or chain A	acetylcholine_esterase
1GQR	first chain or chain A	acetylcholine_esterase
1GQS	first chain or chain A	acetylcholine_esterase
1H22	first chain or chain A	acetylcholine_esterase
1H23	first chain or chain A	acetylcholine_esterase
1HBJ	first chain or chain A	acetylcholine_esterase
1J06	first chain or chain A	acetylcholine_esterase
1J07	first chain or chain A	acetylcholine_esterase
1JJB	first chain or chain A	acetylcholine_esterase
1KU6	first chain or chain A	acetylcholine_esterase
1MAA	first chain or chain A	acetylcholine_esterase
1MAH	first chain or chain A	acetylcholine_esterase
1N5M	first chain or chain A	acetylcholine_esterase
1N5R	first chain or chain A	acetylcholine_esterase
1OCE	first chain or chain A	acetylcholine_esterase
1ODC	first chain or chain A	acetylcholine_esterase
1Q83	first chain or chain A	acetylcholine_esterase
1Q84	first chain or chain A	acetylcholine_esterase
1QID	first chain or chain A	acetylcholine_esterase
1QIE	first chain or chain A	acetylcholine_esterase
1QIF	first chain or chain A	acetylcholine_esterase
1QIG	first chain or chain A	acetylcholine_esterase
1QIH	first chain or chain A	acetylcholine_esterase
1QII	first chain or chain A	acetylcholine_esterase
1QIJ	first chain or chain A	acetylcholine_esterase
1QIK	first chain or chain A	acetylcholine_esterase
1QIM	first chain or chain A	acetylcholine_esterase
1QO9	first chain or chain A	acetylcholine_esterase
1QON	first chain or chain A	acetylcholine_esterase
1QTI	first chain or chain A	acetylcholine_esterase
1SOM	first chain or chain A	acetylcholine_esterase
1U65	first chain or chain A	acetylcholine_esterase
1UT6	first chain or chain A	acetylcholine_esterase
1VOT	first chain or chain A	acetylcholine_esterase
1VXO	first chain or chain A	acetylcholine_esterase
1VXR	first chain or chain A	acetylcholine_esterase
1W4L	first chain or chain A	acetylcholine_esterase
1W6R	first chain or chain A	acetylcholine_esterase
1W75	first chain or chain A	acetylcholine_esterase
1W76	first chain or chain A	acetylcholine_esterase
1ZGB	first chain or chain A	acetylcholine_esterase
1ZGC	first chain or chain A	acetylcholine_esterase
2ACE	first chain or chain A	acetylcholine_esterase
2ACK	first chain or chain A	acetylcholine_esterase
2BAG	first chain or chain A	acetylcholine_esterase
2C0P	first chain or chain A	acetylcholine_esterase
2C0Q	first chain or chain A	acetylcholine_esterase
2C4H	first chain or chain A	acetylcholine_esterase
2C58	first chain or chain A	acetylcholine_esterase
2C5F	first chain or chain A	acetylcholine_esterase
2C5G	first chain or chain A	acetylcholine_esterase
2CEK	first chain or chain A	acetylcholine_esterase
2CKM	first chain or chain A	acetylcholine_esterase
2CMF	first chain or chain A	acetylcholine_esterase
2DFP	first chain or chain A	acetylcholine_esterase
2GYU	first chain or chain A	acetylcholine_esterase
2GYV	first chain or chain A	acetylcholine_esterase
2GYW	first chain or chain A	acetylcholine_esterase
2H9Y	first chain or chain A	acetylcholine_esterase
2HA0	first chain or chain A	acetylcholine_esterase
2HA2	first chain or chain A	acetylcholine_esterase
2HA3	first chain or chain A	acetylcholine_esterase
2HA4	first chain or chain A	acetylcholine_esterase
2HA5	first chain or chain A	acetylcholine_esterase
2HA6	first chain or chain A	acetylcholine_esterase
2HA7	first chain or chain A	acetylcholine_esterase
2J3D	first chain or chain A	acetylcholine_esterase
2J3Q	first chain or chain A	acetylcholine_esterase
2J4F	first chain or chain A	acetylcholine_esterase
2JEY	first chain or chain A	acetylcholine_esterase
2JEZ	first chain or chain A	acetylcholine_esterase
2JF0	first chain or chain A	acetylcholine_esterase
2JGE	first chain or chain A	acetylcholine_esterase
2JGF	first chain or chain A	acetylcholine_esterase
2JGI	first chain or chain A	acetylcholine_esterase
2JGJ	first chain or chain A	acetylcholine_esterase
2JGK	first chain or chain A	acetylcholine_esterase
2JGL	first chain or chain A	acetylcholine_esterase
2JGM	first chain or chain A	acetylcholine_esterase
2V96	first chain or chain A	acetylcholine_esterase
2V97	first chain or chain A	acetylcholine_esterase
2V98	first chain or chain A	acetylcholine_esterase
2VA9	first chain or chain A	acetylcholine_esterase
2VJA	first chain or chain A	acetylcholine_esterase
2VJB	first chain or chain A	acetylcholine_esterase
2VJC	first chain or chain A	acetylcholine_esterase
2VJD	first chain or chain A	acetylcholine_esterase
2VQ6	first chain or chain A	acetylcholine_esterase
2VT6	first chain or chain A	acetylcholine_esterase
2VT7	first chain or chain A	acetylcholine_esterase
2W6C	first chain or chain A	acetylcholine_esterase
2WFZ	first chain or chain A	acetylcholine_esterase
2WG0	first chain or chain A	acetylcholine_esterase
2WG1	first chain or chain A	acetylcholine_esterase
2WG2	first chain or chain A	acetylcholine_esterase
2WHP	first chain or chain A	acetylcholine_esterase
2WHQ	first chain or chain A	acetylcholine_esterase
2WHR	first chain or chain A	acetylcholine_esterase
2WLS	first chain or chain A	acetylcholine_esterase
2WU3	first chain or chain A	acetylcholine_esterase
2WU4	first chain or chain A	acetylcholine_esterase
2X8B	first chain or chain A	acetylcholine_esterase
2XI4	first chain or chain A	acetylcholine_esterase
2XUD	first chain or chain A	acetylcholine_esterase
2XUF	first chain or chain A	acetylcholine_esterase
2XUG	first chain or chain A	acetylcholine_esterase
2XUH	first chain or chain A	acetylcholine_esterase
2XUI	first chain or chain A	acetylcholine_esterase
2XUJ	first chain or chain A	acetylcholine_esterase
2XUK	first chain or chain A	acetylcholine_esterase
2XUO	first chain or chain A	acetylcholine_esterase
2XUP	first chain or chain A	acetylcholine_esterase
2XUQ	first chain or chain A	acetylcholine_esterase
2Y2U	first chain or chain A	acetylcholine_esterase
2Y2V	first chain or chain A	acetylcholine_esterase
3DL4	first chain or chain A	acetylcholine_esterase
3DL7	first chain or chain A	acetylcholine_esterase
3GEL	first chain or chain A	acetylcholine_esterase
3I6M	first chain or chain A	acetylcholine_esterase
3I6Z	first chain or chain A	acetylcholine_esterase
3LII	first chain or chain A	acetylcholine_esterase
3M3D	first chain or chain A	acetylcholine_esterase
3ZLT	first chain or chain A	acetylcholine_esterase
3ZLU	first chain or chain A	acetylcholine_esterase
3ZLV	first chain or chain A	acetylcholine_esterase
3ZV7	first chain or chain A	acetylcholine_esterase
4A16	first chain or chain A	acetylcholine_esterase
4A23	first chain or chain A	acetylcholine_esterase
4ARA	first chain or chain A	acetylcholine_esterase
4ARB	first chain or chain A	acetylcholine_esterase
4B7Z	first chain or chain A	acetylcholine_esterase
4B80	first chain or chain A	acetylcholine_esterase
4B81	first chain or chain A	acetylcholine_esterase
4B82	first chain or chain A	acetylcholine_esterase
4B83	first chain or chain A	acetylcholine_esterase
4B84	first chain or chain A	acetylcholine_esterase
4B85	first chain or chain A	acetylcholine_esterase
4BC0	first chain or chain A	acetylcholine_esterase
4BC1	first chain or chain A	acetylcholine_esterase
4BDT	first chain or chain A	acetylcholine_esterase
4BTL	first chain or chain A	acetylcholine_esterase
4EY4	first chain or chain A	acetylcholine_esterase
4EY5	first chain or chain A	acetylcholine_esterase
4EY6	first chain or chain A	acetylcholine_esterase
4EY7	first chain or chain A	acetylcholine_esterase
4EY8	first chain or chain A	acetylcholine_esterase
4M0E	first chain or chain A	acetylcholine_esterase
4M0F	first chain or chain A	acetylcholine_esterase
4PQE	first chain or chain A	acetylcholine_esterase
4QWW	first chain or chain A	acetylcholine_esterase
4TVK	first chain or chain A	acetylcholine_esterase
4W63	first chain or chain A	acetylcholine_esterase
4X3C	first chain or chain A	acetylcholine_esterase
5BWB	first chain or chain A	acetylcholine_esterase
5BWC	first chain or chain A	acetylcholine_esterase
5DLP	first chain or chain A	acetylcholine_esterase
5DTI	first chain or chain A	acetylcholine_esterase
5DTJ	first chain or chain A	acetylcholine_esterase
5E2I	first chain or chain A	acetylcholine_esterase
5E4J	first chain or chain A	acetylcholine_esterase
5E4T	first chain or chain A	acetylcholine_esterase
5EHN	first chain or chain A	acetylcholine_esterase
5EHQ	first chain or chain A	acetylcholine_esterase
5EHX	first chain or chain A	acetylcholine_esterase
5EHZ	first chain or chain A	acetylcholine_esterase
5EI5	first chain or chain A	acetylcholine_esterase
5EIA	first chain or chain A	acetylcholine_esterase
5EIE	first chain or chain A	acetylcholine_esterase
5EIH	first chain or chain A	acetylcholine_esterase
5FKJ	first chain or chain A	acetylcholine_esterase
5FOQ	first chain or chain A	acetylcholine_esterase
5FPP	first chain or chain A	acetylcholine_esterase
5FPQ	first chain or chain A	acetylcholine_esterase
5FUM	first chain or chain A	acetylcholine_esterase
5HCU	first chain or chain A	acetylcholine_esterase
5HF5	first chain or chain A	acetylcholine_esterase
5HF6	first chain or chain A	acetylcholine_esterase
5HF8	first chain or chain A	acetylcholine_esterase
5HF9	first chain or chain A	acetylcholine_esterase
5HFA	first chain or chain A	acetylcholine_esterase
5HQ3	first chain or chain A	acetylcholine_esterase
5IH7	first chain or chain A	acetylcholine_esterase
5NAP	first chain or chain A	acetylcholine_esterase
5NAU	first chain or chain A	acetylcholine_esterase
5NUU	first chain or chain A	acetylcholine_esterase
5OV9	first chain or chain A	acetylcholine_esterase
5X61	first chain or chain A	acetylcholine_esterase
5YDH	first chain or chain A	acetylcholine_esterase
5YDI	first chain or chain A	acetylcholine_esterase
6ARX	first chain or chain A	acetylcholine_esterase
6ARY	first chain or chain A	acetylcholine_esterase
6FLD	first chain or chain A	acetylcholine_esterase
6FQN	first chain or chain A	acetylcholine_esterase
6FSD	first chain or chain A	acetylcholine_esterase
6FSE	first chain or chain A	acetylcholine_esterase
6G17	first chain or chain A	acetylcholine_esterase
6G1U	first chain or chain A	acetylcholine_esterase
6G1V	first chain or chain A	acetylcholine_esterase
6G1W	first chain or chain A	acetylcholine_esterase
6G4M	first chain or chain A	acetylcholine_esterase
6G4N	first chain or chain A	acetylcholine_esterase
6G4O	first chain or chain A	acetylcholine_esterase
6G4P	first chain or chain A	acetylcholine_esterase
1P0I	first chain or chain A	choline_esterase
1P0M	first chain or chain A	choline_esterase
1P0P	first chain or chain A	choline_esterase
1P0Q	first chain or chain A	choline_esterase
1XLU	first chain or chain A	choline_esterase
1XLV	first chain or chain A	choline_esterase
1XLW	first chain or chain A	choline_esterase
2J4C	first chain or chain A	choline_esterase
2PM8	first chain or chain A	choline_esterase
2WID	first chain or chain A	choline_esterase
2WIF	first chain or chain A	choline_esterase
2WIG	first chain or chain A	choline_esterase
2WIJ	first chain or chain A	choline_esterase
2WIK	first chain or chain A	choline_esterase
2WIL	first chain or chain A	choline_esterase
2WSL	first chain or chain A	choline_esterase
2XMB	first chain or chain A	choline_esterase
2XMC	first chain or chain A	choline_esterase
2XMD	first chain or chain A	choline_esterase
2XMG	first chain or chain A	choline_esterase
2XQF	first chain or chain A	choline_esterase
2XQG	first chain or chain A	choline_esterase
2XQI	first chain or chain A	choline_esterase
2XQJ	first chain or chain A	choline_esterase
2XQK	first chain or chain A	choline_esterase
2Y1K	first chain or chain A	choline_esterase
3DJY	first chain or chain A	choline_esterase
3DKK	first chain or chain A	choline_esterase
3O9M	first chain or chain A	choline_esterase
4AQD	first chain or chain A	choline_esterase
4AXB	first chain or chain A	choline_esterase
4B0O	first chain or chain A	choline_esterase
4B0P	first chain or chain A	choline_esterase
4BBZ	first chain or chain A	choline_esterase
4BDS	first chain or chain A	choline_esterase
4TPK	first chain or chain A	choline_esterase
4XII	first chain or chain A	choline_esterase
5DYT	first chain or chain A	choline_esterase
5DYW	first chain or chain A	choline_esterase
5DYY	first chain or chain A	choline_esterase
5K5E	first chain or chain A	choline_esterase
5LKR	first chain or chain A	choline_esterase
5NN0	first chain or chain A	choline_esterase
6EMI	first chain or chain A	choline_esterase
6EP4	first chain or chain A	choline_esterase
6EQP	first chain or chain A	choline_esterase
6EQQ	first chain or chain A	choline_esterase
6ESJ	first chain or chain A	choline_esterase
6ESY	first chain or chain A	choline_esterase
6F7Q	first chain or chain A	choline_esterase
1ESP	first chain or chain A	thermolysin
1FJ3	first chain or chain A	thermolysin
1FJO	first chain or chain A	thermolysin
1FJQ	first chain or chain A	thermolysin
1FJT	first chain or chain A	thermolysin
1FJU	first chain or chain A	thermolysin
1FJV	first chain or chain A	thermolysin
1FJW	first chain or chain A	thermolysin
1GXW	first chain or chain A	thermolysin
1HYT	first chain or chain A	thermolysin
1KEI	first chain or chain A	thermolysin
1KJO	first chain or chain A	thermolysin
1KJP	first chain or chain A	thermolysin
1KKK	first chain or chain A	thermolysin
1KL6	first chain or chain A	thermolysin
1KR6	first chain or chain A	thermolysin
1KRO	first chain or chain A	thermolysin
1KS7	first chain or chain A	thermolysin
1KTO	first chain or chain A	thermolysin
1NPC	first chain or chain A	thermolysin
1OS0	first chain or chain A	thermolysin
1PE5	first chain or chain A	thermolysin
1PE7	first chain or chain A	thermolysin
1PE8	first chain or chain A	thermolysin
1QF0	first chain or chain A	thermolysin
1QF1	first chain or chain A	thermolysin
1QF2	first chain or chain A	thermolysin
1THL	first chain or chain A	thermolysin
1TLI	first chain or chain A	thermolysin
1TLX	first chain or chain A	thermolysin
2G4Z	first chain or chain A	thermolysin
2TLI	first chain or chain A	thermolysin
2TLX	first chain or chain A	thermolysin
2WHZ	first chain or chain A	thermolysin
2WI0	first chain or chain A	thermolysin
3DNZ	first chain or chain A	thermolysin
3DO0	first chain or chain A	thermolysin
3DO1	first chain or chain A	thermolysin
3DO2	first chain or chain A	thermolysin
3EIM	first chain or chain A	thermolysin
3F28	first chain or chain A	thermolysin
3F2P	first chain or chain A	thermolysin
3FB0	first chain or chain A	thermolysin
3FBO	first chain or chain A	thermolysin
3FCQ	first chain or chain A	thermolysin
3FGD	first chain or chain A	thermolysin
3FLF	first chain or chain A	thermolysin
3FOR	first chain or chain A	thermolysin
3FV4	first chain or chain A	thermolysin
3FVP	first chain or chain A	thermolysin
3FXP	first chain or chain A	thermolysin
3FXS	first chain or chain A	thermolysin
3LS7	first chain or chain A	thermolysin
3MS3	first chain or chain A	thermolysin
3MSA	first chain or chain A	thermolysin
3MSF	first chain or chain A	thermolysin
3MSN	first chain or chain A	thermolysin
3N21	first chain or chain A	thermolysin
3NN7	first chain or chain A	thermolysin
3QGO	first chain or chain A	thermolysin
3QH1	first chain or chain A	thermolysin
3QH5	first chain or chain A	thermolysin
3SSB	first chain or chain A	thermolysin
3T73	first chain or chain A	thermolysin
3T74	first chain or chain A	thermolysin
3T87	first chain or chain A	thermolysin
3T8C	first chain or chain A	thermolysin
3T8D	first chain or chain A	thermolysin
3T8F	first chain or chain A	thermolysin
3T8G	first chain or chain A	thermolysin
3T8H	first chain or chain A	thermolysin
3TLI	first chain or chain A	thermolysin
3ZI6	first chain or chain A	thermolysin
4B52	first chain or chain A	thermolysin
4D91	first chain or chain A	thermolysin
4D9W	first chain or chain A	thermolysin
4GER	first chain or chain A	thermolysin
4H57	first chain or chain A	thermolysin
4M65	first chain or chain A	thermolysin
4OW3	first chain or chain A	thermolysin
4TLI	first chain or chain A	thermolysin
4TLN	first chain or chain A	thermolysin
4TNL	first chain or chain A	thermolysin
5DLH	first chain or chain A	thermolysin
5FSJ	first chain or chain A	thermolysin
5FSP	first chain or chain A	thermolysin
5FSS	first chain or chain A	thermolysin
5FXN	first chain or chain A	thermolysin
5HQD	first chain or chain A	thermolysin
5K7T	first chain or chain A	thermolysin
5M9W	first chain or chain A	thermolysin
5O8N	first chain or chain A	thermolysin
5ONP	first chain or chain A	thermolysin
5ONQ	first chain or chain A	thermolysin
5ONR	first chain or chain A	thermolysin
5T9I	first chain or chain A	thermolysin
5T9K	first chain or chain A	thermolysin
5T9Q	first chain or chain A	thermolysin
5TAC	first chain or chain A	thermolysin
5TAD	first chain or chain A	thermolysin
5TAE	first chain or chain A	thermolysin
5TAI	first chain or chain A	thermolysin
5TAJ	first chain or chain A	thermolysin
5TAK	first chain or chain A	thermolysin
5TLI	first chain or chain A	thermolysin
5TLN	first chain or chain A	thermolysin
5UN3	first chain or chain A	thermolysin
5UU7	first chain or chain A	thermolysin
5UU8	first chain or chain A	thermolysin
5UU9	first chain or chain A	thermolysin
5UUA	first chain or chain A	thermolysin
5UUB	first chain or chain A	thermolysin
5UUC	first chain or chain A	thermolysin
5UUD	first chain or chain A	thermolysin
5UUE	first chain or chain A	thermolysin
5WR2	first chain or chain A	thermolysin
5WR3	first chain or chain A	thermolysin
5WR4	first chain or chain A	thermolysin
5WR5	first chain or chain A	thermolysin
5WR6	first chain or chain A	thermolysin
6D5O	first chain or chain A	thermolysin
6D5P	first chain or chain A	thermolysin
6D5Q	first chain or chain A	thermolysin
6D5R	first chain or chain A	thermolysin
6D5S	first chain or chain A	thermolysin
6D5T	first chain or chain A	thermolysin
6D5U	first chain or chain A	thermolysin
6FJ2	first chain or chain A	thermolysin
6FSM	first chain or chain A	thermolysin
6TLI	first chain or chain A	thermolysin
7TLI	first chain or chain A	thermolysin
7TLN	first chain or chain A	thermolysin
8TLI	first chain or chain A	thermolysin
1ARL	first chain or chain A	carboxypeptidase
1ARM	first chain or chain A	carboxypeptidase
1AYE	first chain or chain A	carboxypeptidase
1BAV	first chain or chain A	carboxypeptidase
1CBX	first chain or chain A	carboxypeptidase
1CPS	first chain or chain A	carboxypeptidase
1CPX	first chain or chain A	carboxypeptidase
1DTD	first chain or chain A	carboxypeptidase
1EE3	first chain or chain A	carboxypeptidase
1ELL	first chain or chain A	carboxypeptidase
1ELM	first chain or chain A	carboxypeptidase
1F57	first chain or chain A	carboxypeptidase
1H8L	first chain or chain A	carboxypeptidase
1HDQ	first chain or chain A	carboxypeptidase
1HDU	first chain or chain A	carboxypeptidase
1HEE	first chain or chain A	carboxypeptidase
1IY7	first chain or chain A	carboxypeptidase
1JQG	first chain or chain A	carboxypeptidase
1KWM	first chain or chain A	carboxypeptidase
1M4L	first chain or chain A	carboxypeptidase
1NSA	first chain or chain A	carboxypeptidase
1OBR	first chain or chain A	carboxypeptidase
1PCA	first chain or chain A	carboxypeptidase
1QMU	first chain or chain A	carboxypeptidase
1UWY	first chain or chain A	carboxypeptidase
1YME	first chain or chain A	carboxypeptidase
1Z5R	first chain or chain A	carboxypeptidase
1ZG7	first chain or chain A	carboxypeptidase
1ZG8	first chain or chain A	carboxypeptidase
1ZG9	first chain or chain A	carboxypeptidase
1ZLH	first chain or chain A	carboxypeptidase
1ZLI	first chain or chain A	carboxypeptidase
2ABZ	first chain or chain A	carboxypeptidase
2BO9	first chain or chain A	carboxypeptidase
2BOA	first chain or chain A	carboxypeptidase
2C1C	first chain or chain A	carboxypeptidase
2CTB	first chain or chain A	carboxypeptidase
2CTC	first chain or chain A	carboxypeptidase
2JEW	first chain or chain A	carboxypeptidase
2NSM	first chain or chain A	carboxypeptidase
2PCU	first chain or chain A	carboxypeptidase
2PIY	first chain or chain A	carboxypeptidase
2PIZ	first chain or chain A	carboxypeptidase
2PJ0	first chain or chain A	carboxypeptidase
2PJ1	first chain or chain A	carboxypeptidase
2PJ2	first chain or chain A	carboxypeptidase
2PJ3	first chain or chain A	carboxypeptidase
2PJ4	first chain or chain A	carboxypeptidase
2PJ5	first chain or chain A	carboxypeptidase
2PJ6	first chain or chain A	carboxypeptidase
2PJ7	first chain or chain A	carboxypeptidase
2PJ8	first chain or chain A	carboxypeptidase
2PJ9	first chain or chain A	carboxypeptidase
2PJA	first chain or chain A	carboxypeptidase
2PJB	first chain or chain A	carboxypeptidase
2PJC	first chain or chain A	carboxypeptidase
2RFH	first chain or chain A	carboxypeptidase
2V77	first chain or chain A	carboxypeptidase
3CPA	first chain or chain A	carboxypeptidase
3D4U	first chain or chain A	carboxypeptidase
3D66	first chain or chain A	carboxypeptidase
3D67	first chain or chain A	carboxypeptidase
3D68	first chain or chain A	carboxypeptidase
3DGV	first chain or chain A	carboxypeptidase
3FJU	first chain or chain A	carboxypeptidase
3FVL	first chain or chain A	carboxypeptidase
3FX6	first chain or chain A	carboxypeptidase
3GLJ	first chain or chain A	carboxypeptidase
3HLP	first chain or chain A	carboxypeptidase
3HUV	first chain or chain A	carboxypeptidase
3I1U	first chain or chain A	carboxypeptidase
3K2K	first chain or chain A	carboxypeptidase
3KGQ	first chain or chain A	carboxypeptidase
3L2N	first chain or chain A	carboxypeptidase
3LMS	first chain or chain A	carboxypeptidase
3MN8	first chain or chain A	carboxypeptidase
3OSL	first chain or chain A	carboxypeptidase
3PRT	first chain or chain A	carboxypeptidase
3QNV	first chain or chain A	carboxypeptidase
3V38	first chain or chain A	carboxypeptidase
3V7Z	first chain or chain A	carboxypeptidase
3WAB	first chain or chain A	carboxypeptidase
3WC5	first chain or chain A	carboxypeptidase
3WC6	first chain or chain A	carboxypeptidase
3WC7	first chain or chain A	carboxypeptidase
4A37	first chain or chain A	carboxypeptidase
4A38	first chain or chain A	carboxypeptidase
4A39	first chain or chain A	carboxypeptidase
4A94	first chain or chain A	carboxypeptidase
4B6Z	first chain or chain A	carboxypeptidase
4BD9	first chain or chain A	carboxypeptidase
4CPA	first chain or chain A	carboxypeptidase
4DJL	first chain or chain A	carboxypeptidase
4DUK	first chain or chain A	carboxypeptidase
4P10	first chain or chain A	carboxypeptidase
4UEZ	first chain or chain A	carboxypeptidase
4Z65	first chain or chain A	carboxypeptidase
5CPA	first chain or chain A	carboxypeptidase
5JC6	first chain or chain A	carboxypeptidase
5LRK	first chain or chain A	carboxypeptidase
5MRV	first chain or chain A	carboxypeptidase
5OM9	first chain or chain A	carboxypeptidase
5ZEQ	first chain or chain A	carboxypeptidase
6CPA	first chain or chain A	carboxypeptidase
8CPA	first chain or chain A	carboxypeptidase
1PAD	first chain or chain A	cys_protease
4X6I	first chain or chain A	cys_protease
4X6J	first chain or chain A	cys_protease
1PPP	first chain or chain A	cys_protease
1AYV	first chain or chain A	cys_protease
2R9N	first chain or chain A	cys_protease
1U9X	first chain or chain A	cys_protease
2G6D	first chain or chain A	cys_protease
1MEG	first chain or chain A	cys_protease
1STF	first chain or chain A	cys_protease
4P6E	first chain or chain A	cys_protease
1TU6	first chain or chain A	cys_protease
3N4C	first chain or chain A	cys_protease
3P5W	first chain or chain A	cys_protease
1GEC	first chain or chain A	cys_protease
1YT7	first chain or chain A	cys_protease
3P5U	first chain or chain A	cys_protease
3O0U	first chain or chain A	cys_protease
4YV8	first chain or chain A	cys_protease
2FT2	first chain or chain A	cys_protease
4YYR	first chain or chain A	cys_protease
7PCK	first chain or chain A	cys_protease
2HHN	first chain or chain A	cys_protease
2OP3	first chain or chain A	cys_protease
4DMY	first chain or chain A	cys_protease
3KFQ	first chain or chain A	cys_protease
4YYW	first chain or chain A	cys_protease
2FFQ	first chain or chain A	cys_protease
1NPZ	first chain or chain A	cys_protease
1AU0	first chain or chain A	cys_protease
1YAL	first chain or chain A	cys_protease
1FH0	first chain or chain A	cys_protease
4X6H	first chain or chain A	cys_protease
4DMX	first chain or chain A	cys_protease
1MS6	first chain or chain A	cys_protease
3KWB	first chain or chain A	cys_protease
1Q6K	first chain or chain A	cys_protease
2FRA	first chain or chain A	cys_protease
5PAD	first chain or chain A	cys_protease
1O0E	first chain or chain A	cys_protease
1BP4	first chain or chain A	cys_protease
1IWD	first chain or chain A	cys_protease
2AUX	first chain or chain A	cys_protease
2F7D	first chain or chain A	cys_protease
3KWZ	first chain or chain A	cys_protease
4YYU	first chain or chain A	cys_protease
5A24	first chain or chain A	cys_protease
3IMA	first chain or chain A	cys_protease
3OVZ	first chain or chain A	cys_protease
2BDL	first chain or chain A	cys_protease
3BCN	first chain or chain A	cys_protease
1NLJ	first chain or chain A	cys_protease
1YK8	first chain or chain A	cys_protease
2F1G	first chain or chain A	cys_protease
4N8W	first chain or chain A	cys_protease
3IOQ	first chain or chain A	cys_protease
1AYU	first chain or chain A	cys_protease
1PIP	first chain or chain A	cys_protease
1BQI	first chain or chain A	cys_protease
1AU3	first chain or chain A	cys_protease
2BDZ	first chain or chain A	cys_protease
3KW9	first chain or chain A	cys_protease
1MEM	first chain or chain A	cys_protease
2FYE	first chain or chain A	cys_protease
4YYS	first chain or chain A	cys_protease
2AUZ	first chain or chain A	cys_protease
4YVA	first chain or chain A	cys_protease
4KP9	first chain or chain A	cys_protease
3F75	first chain or chain A	cys_protease
2FQ9	first chain or chain A	cys_protease
5TDI	first chain or chain A	cys_protease
2PNS	first chain or chain A	cys_protease
2G7Y	first chain or chain A	cys_protease
3N3G	first chain or chain A	cys_protease
1PPD	first chain or chain A	cys_protease
5TUN	first chain or chain A	cys_protease
2PAD	first chain or chain A	cys_protease
1PE6	first chain or chain A	cys_protease
2HH5	first chain or chain A	cys_protease
1U9W	first chain or chain A	cys_protease
3OVX	first chain or chain A	cys_protease
6PAD	first chain or chain A	cys_protease
3C9E	first chain or chain A	cys_protease
1U9V	first chain or chain A	cys_protease
1CVZ	first chain or chain A	cys_protease
2FO5	first chain or chain A	cys_protease
5EGW	first chain or chain A	cys_protease
5T6U	first chain or chain A	cys_protease
1CQD	first chain or chain A	cys_protease
4YYV	first chain or chain A	cys_protease
3H7D	first chain or chain A	cys_protease
4N79	first chain or chain A	cys_protease
1AU2	first chain or chain A	cys_protease
1AYW	first chain or chain A	cys_protease
1BGO	first chain or chain A	cys_protease
1AEC	first chain or chain A	cys_protease
3O1G	first chain or chain A	cys_protease
9PAP	first chain or chain A	cys_protease
2FTD	first chain or chain A	cys_protease
1YK7	first chain or chain A	cys_protease
3LFY	first chain or chain A	cys_protease
1POP	first chain or chain A	cys_protease
5EF4	first chain or chain A	cys_protease
1PPO	first chain or chain A	cys_protease
1KHQ	first chain or chain A	cys_protease
1BY8	first chain or chain A	cys_protease
2R6N	first chain or chain A	cys_protease
3P5V	first chain or chain A	cys_protease
2ATO	first chain or chain A	cys_protease
1NQC	first chain or chain A	cys_protease
4YYQ	first chain or chain A	cys_protease
1PPN	first chain or chain A	cys_protease
3KX1	first chain or chain A	cys_protease
2R9M	first chain or chain A	cys_protease
1S4V	first chain or chain A	cys_protease
1KHP	first chain or chain A	cys_protease
3P5X	first chain or chain A	cys_protease
2CIO	first chain or chain A	cys_protease
1NL6	first chain or chain A	cys_protease
4PAD	first chain or chain A	cys_protease
1VSN	first chain or chain A	cys_protease
1AU4	first chain or chain A	cys_protease
3U8E	first chain or chain A	cys_protease
2R9O	first chain or chain A	cys_protease
2ACT	first chain or chain A	cys_protease
1ATK	first chain or chain A	cys_protease
4P6G	first chain or chain A	cys_protease
2PRE	first chain or chain A	cys_protease
2HXZ	first chain or chain A	cys_protease
3H6S	first chain or chain A	cys_protease
2FUD	first chain or chain A	cys_protease
1GKT	first chain or chain A	asp_protease
1GVT	first chain or chain A	asp_protease
1GVU	first chain or chain A	asp_protease
1GVV	first chain or chain A	asp_protease
1GVW	first chain or chain A	asp_protease
1GVX	first chain or chain A	asp_protease
1IZD	first chain or chain A	asp_protease
1OD1	first chain or chain A	asp_protease
1OEW	first chain or chain A	asp_protease
1OEX	first chain or chain A	asp_protease
1ZAP	first chain or chain A	asp_protease
2ASI	first chain or chain A	asp_protease
2H6S	first chain or chain A	asp_protease
2JJI	first chain or chain A	asp_protease
2JJJ	first chain or chain A	asp_protease
2QZW	first chain or chain A	asp_protease
2V00	first chain or chain A	asp_protease
2VS2	first chain or chain A	asp_protease
3C9X	first chain or chain A	asp_protease
3FV3	first chain or chain A	asp_protease
3LZY	first chain or chain A	asp_protease
3PB5	first chain or chain A	asp_protease
3PBD	first chain or chain A	asp_protease
3PBZ	first chain or chain A	asp_protease
3PCW	first chain or chain A	asp_protease
3PCZ	first chain or chain A	asp_protease
3PEP	first chain or chain A	asp_protease
3PGI	first chain or chain A	asp_protease
3PI0	first chain or chain A	asp_protease
3PLD	first chain or chain A	asp_protease
3PLL	first chain or chain A	asp_protease
3PM4	first chain or chain A	asp_protease
3PMU	first chain or chain A	asp_protease
3PMY	first chain or chain A	asp_protease
3PRS	first chain or chain A	asp_protease
3PSY	first chain or chain A	asp_protease
3PVK	first chain or chain A	asp_protease
3PWW	first chain or chain A	asp_protease
3Q6Y	first chain or chain A	asp_protease
3Q70	first chain or chain A	asp_protease
3T6I	first chain or chain A	asp_protease
3T7P	first chain or chain A	asp_protease
3T7Q	first chain or chain A	asp_protease
3T7X	first chain or chain A	asp_protease
3URI	first chain or chain A	asp_protease
3URJ	first chain or chain A	asp_protease
3URL	first chain or chain A	asp_protease
3WZ6	first chain or chain A	asp_protease
3WZ7	first chain or chain A	asp_protease
3WZ8	first chain or chain A	asp_protease
4APE	first chain or chain A	asp_protease
4KUP	first chain or chain A	asp_protease
4L6B	first chain or chain A	asp_protease
4LAP	first chain or chain A	asp_protease
4LBT	first chain or chain A	asp_protease
4LHH	first chain or chain A	asp_protease
4LP9	first chain or chain A	asp_protease
4Y35	first chain or chain A	asp_protease
4Y36	first chain or chain A	asp_protease
4Y37	first chain or chain A	asp_protease
4Y38	first chain or chain A	asp_protease
4Y39	first chain or chain A	asp_protease
4Y3A	first chain or chain A	asp_protease
4Y3D	first chain or chain A	asp_protease
4Y3E	first chain or chain A	asp_protease
4Y3F	first chain or chain A	asp_protease
4Y3G	first chain or chain A	asp_protease
4Y3H	first chain or chain A	asp_protease
4Y3J	first chain or chain A	asp_protease
4Y3L	first chain or chain A	asp_protease
4Y3M	first chain or chain A	asp_protease
4Y3N	first chain or chain A	asp_protease
4Y3P	first chain or chain A	asp_protease
4Y3Q	first chain or chain A	asp_protease
4Y3R	first chain or chain A	asp_protease
4Y3S	first chain or chain A	asp_protease
4Y3T	first chain or chain A	asp_protease
4Y3W	first chain or chain A	asp_protease
4Y3X	first chain or chain A	asp_protease
4Y3Y	first chain or chain A	asp_protease
4Y3Z	first chain or chain A	asp_protease
4Y41	first chain or chain A	asp_protease
4Y43	first chain or chain A	asp_protease
4Y44	first chain or chain A	asp_protease
4Y45	first chain or chain A	asp_protease
4Y47	first chain or chain A	asp_protease
4Y48	first chain or chain A	asp_protease
4Y4A	first chain or chain A	asp_protease
4Y4B	first chain or chain A	asp_protease
4Y4D	first chain or chain A	asp_protease
4Y4E	first chain or chain A	asp_protease
4Y4G	first chain or chain A	asp_protease
4Y4J	first chain or chain A	asp_protease
4Y4T	first chain or chain A	asp_protease
4Y4U	first chain or chain A	asp_protease
4Y4W	first chain or chain A	asp_protease
4Y4X	first chain or chain A	asp_protease
4Y4Z	first chain or chain A	asp_protease
4Y50	first chain or chain A	asp_protease
4Y51	first chain or chain A	asp_protease
4Y53	first chain or chain A	asp_protease
4Y54	first chain or chain A	asp_protease
4Y56	first chain or chain A	asp_protease
4Y57	first chain or chain A	asp_protease
4Y58	first chain or chain A	asp_protease
4Y5A	first chain or chain A	asp_protease
4Y5B	first chain or chain A	asp_protease
4Y5C	first chain or chain A	asp_protease
4Y5E	first chain or chain A	asp_protease
4Y5G	first chain or chain A	asp_protease
4Y5K	first chain or chain A	asp_protease
4Y5L	first chain or chain A	asp_protease
4Y5M	first chain or chain A	asp_protease
4Y5N	first chain or chain A	asp_protease
4Y5P	first chain or chain A	asp_protease
4YCK	first chain or chain A	asp_protease
4YCT	first chain or chain A	asp_protease
4YCY	first chain or chain A	asp_protease
4YD3	first chain or chain A	asp_protease
4YD4	first chain or chain A	asp_protease
4YD5	first chain or chain A	asp_protease
4YD6	first chain or chain A	asp_protease
4YD7	first chain or chain A	asp_protease
4ZE6	first chain or chain A	asp_protease
4ZEA	first chain or chain A	asp_protease
5DPZ	first chain or chain A	asp_protease
5DQ1	first chain or chain A	asp_protease
5DQ2	first chain or chain A	asp_protease
5DQ4	first chain or chain A	asp_protease
5DQ5	first chain or chain A	asp_protease
5DR0	first chain or chain A	asp_protease
5DR1	first chain or chain A	asp_protease
5DR3	first chain or chain A	asp_protease
5DR4	first chain or chain A	asp_protease
5DR7	first chain or chain A	asp_protease
5DR8	first chain or chain A	asp_protease
5HCO	first chain or chain A	asp_protease
5HCT	first chain or chain A	asp_protease
5IS4	first chain or chain A	asp_protease
5ISJ	first chain or chain A	asp_protease
5ISK	first chain or chain A	asp_protease
5J25	first chain or chain A	asp_protease
5LWR	first chain or chain A	asp_protease
5LWS	first chain or chain A	asp_protease
5LWT	first chain or chain A	asp_protease
5LWU	first chain or chain A	asp_protease
5MB0	first chain or chain A	asp_protease
5MB3	first chain or chain A	asp_protease
5MB5	first chain or chain A	asp_protease
5MB6	first chain or chain A	asp_protease
5MB7	first chain or chain A	asp_protease
5OG7	first chain or chain A	asp_protease
5OJE	first chain or chain A	asp_protease
5OYQ	first chain or chain A	asp_protease
5OYR	first chain or chain A	asp_protease
5OYS	first chain or chain A	asp_protease
5OYT	first chain or chain A	asp_protease
5OYU	first chain or chain A	asp_protease
5OYV	first chain or chain A	asp_protease
5OYW	first chain or chain A	asp_protease
5OYX	first chain or chain A	asp_protease
5OYY	first chain or chain A	asp_protease
5OYZ	first chain or chain A	asp_protease
5OZ0	first chain or chain A	asp_protease
5OZ1	first chain or chain A	asp_protease
5OZ2	first chain or chain A	asp_protease
5OZ3	first chain or chain A	asp_protease
5OZ4	first chain or chain A	asp_protease
5OZ5	first chain or chain A	asp_protease
5OZ6	first chain or chain A	asp_protease
5OZ7	first chain or chain A	asp_protease
5OZ8	first chain or chain A	asp_protease
5OZ9	first chain or chain A	asp_protease
5OZA	first chain or chain A	asp_protease
5OZB	first chain or chain A	asp_protease
5OZC	first chain or chain A	asp_protease
5OZD	first chain or chain A	asp_protease
5OZE	first chain or chain A	asp_protease
5OZF	first chain or chain A	asp_protease
5OZG	first chain or chain A	asp_protease
5OZH	first chain or chain A	asp_protease
5OZI	first chain or chain A	asp_protease
5OZJ	first chain or chain A	asp_protease
5OZK	first chain or chain A	asp_protease
5OZL	first chain or chain A	asp_protease
5OZM	first chain or chain A	asp_protease
5OZN	first chain or chain A	asp_protease
5OZO	first chain or chain A	asp_protease
5OZP	first chain or chain A	asp_protease
5OZQ	first chain or chain A	asp_protease
5OZR	first chain or chain A	asp_protease
5OZS	first chain or chain A	asp_protease
5OZT	first chain or chain A	asp_protease
5OZU	first chain or chain A	asp_protease
5OZV	first chain or chain A	asp_protease
5OZW	first chain or chain A	asp_protease
5OZX	first chain or chain A	asp_protease
5OZY	first chain or chain A	asp_protease
5OZZ	first chain or chain A	asp_protease
5P00	first chain or chain A	asp_protease
5P01	first chain or chain A	asp_protease
5P02	first chain or chain A	asp_protease
5P03	first chain or chain A	asp_protease
5P04	first chain or chain A	asp_protease
5P05	first chain or chain A	asp_protease
5P06	first chain or chain A	asp_protease
5P07	first chain or chain A	asp_protease
5P08	first chain or chain A	asp_protease
5P09	first chain or chain A	asp_protease
5P0A	first chain or chain A	asp_protease
5P0B	first chain or chain A	asp_protease
5P0C	first chain or chain A	asp_protease
5P0D	first chain or chain A	asp_protease
5P0E	first chain or chain A	asp_protease
5P0F	first chain or chain A	asp_protease
5P0G	first chain or chain A	asp_protease
5P0H	first chain or chain A	asp_protease
5P0I	first chain or chain A	asp_protease
5P0J	first chain or chain A	asp_protease
5P0K	first chain or chain A	asp_protease
5P0L	first chain or chain A	asp_protease
5P0M	first chain or chain A	asp_protease
5P0N	first chain or chain A	asp_protease
5P0O	first chain or chain A	asp_protease
5P0P	first chain or chain A	asp_protease
5P0Q	first chain or chain A	asp_protease
5P0R	first chain or chain A	asp_protease
5P0S	first chain or chain A	asp_protease
5P0T	first chain or chain A	asp_protease
5P0U	first chain or chain A	asp_protease
5P0V	first chain or chain A	asp_protease
5P0W	first chain or chain A	asp_protease
5P0X	first chain or chain A	asp_protease
5P0Y	first chain or chain A	asp_protease
5P0Z	first chain or chain A	asp_protease
5P10	first chain or chain A	asp_protease
5P11	first chain or chain A	asp_protease
5P12	first chain or chain A	asp_protease
5P13	first chain or chain A	asp_protease
5P14	first chain or chain A	asp_protease
5P15	first chain or chain A	asp_protease
5P16	first chain or chain A	asp_protease
5P17	first chain or chain A	asp_protease
5P18	first chain or chain A	asp_protease
5P19	first chain or chain A	asp_protease
5P1A	first chain or chain A	asp_protease
5P1B	first chain or chain A	asp_protease
5P1C	first chain or chain A	asp_protease
5P1D	first chain or chain A	asp_protease
5P1E	first chain or chain A	asp_protease
5P1F	first chain or chain A	asp_protease
5P1G	first chain or chain A	asp_protease
5P1H	first chain or chain A	asp_protease
5P1I	first chain or chain A	asp_protease
5P1J	first chain or chain A	asp_protease
5P1K	first chain or chain A	asp_protease
5P1L	first chain or chain A	asp_protease
5P1M	first chain or chain A	asp_protease
5P1N	first chain or chain A	asp_protease
5P1O	first chain or chain A	asp_protease
5P1P	first chain or chain A	asp_protease
5P1Q	first chain or chain A	asp_protease
5P1R	first chain or chain A	asp_protease
5P1S	first chain or chain A	asp_protease
5P1T	first chain or chain A	asp_protease
5P1U	first chain or chain A	asp_protease
5P1V	first chain or chain A	asp_protease
5P1W	first chain or chain A	asp_protease
5P1X	first chain or chain A	asp_protease
5P1Y	first chain or chain A	asp_protease
5P1Z	first chain or chain A	asp_protease
5P20	first chain or chain A	asp_protease
5P22	first chain or chain A	asp_protease
5P23	first chain or chain A	asp_protease
5P24	first chain or chain A	asp_protease
5P25	first chain or chain A	asp_protease
5P26	first chain or chain A	asp_protease
5P27	first chain or chain A	asp_protease
5P28	first chain or chain A	asp_protease
5P29	first chain or chain A	asp_protease
5P2A	first chain or chain A	asp_protease
5P2B	first chain or chain A	asp_protease
5P2C	first chain or chain A	asp_protease
5P2D	first chain or chain A	asp_protease
5P2E	first chain or chain A	asp_protease
5P2F	first chain or chain A	asp_protease
5P2G	first chain or chain A	asp_protease
5P2H	first chain or chain A	asp_protease
5P2I	first chain or chain A	asp_protease
5P2J	first chain or chain A	asp_protease
5P2K	first chain or chain A	asp_protease
5P2L	first chain or chain A	asp_protease
5P2M	first chain or chain A	asp_protease
5P2N	first chain or chain A	asp_protease
5P2O	first chain or chain A	asp_protease
5P2Q	first chain or chain A	asp_protease
5P2R	first chain or chain A	asp_protease
5P2S	first chain or chain A	asp_protease
5P2T	first chain or chain A	asp_protease
5P2U	first chain or chain A	asp_protease
5P2V	first chain or chain A	asp_protease
5P2W	first chain or chain A	asp_protease
5P2X	first chain or chain A	asp_protease
5P2Y	first chain or chain A	asp_protease
5P2Z	first chain or chain A	asp_protease
5P30	first chain or chain A	asp_protease
5P31	first chain or chain A	asp_protease
5P32	first chain or chain A	asp_protease
5P33	first chain or chain A	asp_protease
5P34	first chain or chain A	asp_protease
5P35	first chain or chain A	asp_protease
5P36	first chain or chain A	asp_protease
5P37	first chain or chain A	asp_protease
5P38	first chain or chain A	asp_protease
5P39	first chain or chain A	asp_protease
5P3A	first chain or chain A	asp_protease
5P3B	first chain or chain A	asp_protease
5P3C	first chain or chain A	asp_protease
5P3D	first chain or chain A	asp_protease
5P3E	first chain or chain A	asp_protease
5P3F	first chain or chain A	asp_protease
5P3G	first chain or chain A	asp_protease
5P3H	first chain or chain A	asp_protease
5P3I	first chain or chain A	asp_protease
5P3J	first chain or chain A	asp_protease
5P3K	first chain or chain A	asp_protease
5P3L	first chain or chain A	asp_protease
5P3M	first chain or chain A	asp_protease
5P3N	first chain or chain A	asp_protease
5P3O	first chain or chain A	asp_protease
5P3P	first chain or chain A	asp_protease
5P3Q	first chain or chain A	asp_protease
5P3R	first chain or chain A	asp_protease
5P3S	first chain or chain A	asp_protease
5P3T	first chain or chain A	asp_protease
5P3U	first chain or chain A	asp_protease
5P3V	first chain or chain A	asp_protease
5P3W	first chain or chain A	asp_protease
5P3X	first chain or chain A	asp_protease
5P3Y	first chain or chain A	asp_protease
5P3Z	first chain or chain A	asp_protease
5P40	first chain or chain A	asp_protease
5P41	first chain or chain A	asp_protease
5P42	first chain or chain A	asp_protease
5P43	first chain or chain A	asp_protease
5P44	first chain or chain A	asp_protease
5P45	first chain or chain A	asp_protease
5P46	first chain or chain A	asp_protease
5P47	first chain or chain A	asp_protease
5P48	first chain or chain A	asp_protease
5P49	first chain or chain A	asp_protease
5P4A	first chain or chain A	asp_protease
5P4B	first chain or chain A	asp_protease
5P4C	first chain or chain A	asp_protease
5P4D	first chain or chain A	asp_protease
5P4E	first chain or chain A	asp_protease
5P4F	first chain or chain A	asp_protease
5P4G	first chain or chain A	asp_protease
5P4H	first chain or chain A	asp_protease
5P4I	first chain or chain A	asp_protease
5P4J	first chain or chain A	asp_protease
5P4K	first chain or chain A	asp_protease
5P4L	first chain or chain A	asp_protease
5P4M	first chain or chain A	asp_protease
5P4N	first chain or chain A	asp_protease
5P4O	first chain or chain A	asp_protease
5P4P	first chain or chain A	asp_protease
5P4Q	first chain or chain A	asp_protease
5P4R	first chain or chain A	asp_protease
5P4S	first chain or chain A	asp_protease
5P4T	first chain or chain A	asp_protease
5P4U	first chain or chain A	asp_protease
5P4V	first chain or chain A	asp_protease
5P4W	first chain or chain A	asp_protease
5P4X	first chain or chain A	asp_protease
5P4Y	first chain or chain A	asp_protease
5P4Z	first chain or chain A	asp_protease
5P50	first chain or chain A	asp_protease
5P51	first chain or chain A	asp_protease
5P52	first chain or chain A	asp_protease
5P53	first chain or chain A	asp_protease
5P54	first chain or chain A	asp_protease
5P55	first chain or chain A	asp_protease
5P56	first chain or chain A	asp_protease
5P57	first chain or chain A	asp_protease
5P58	first chain or chain A	asp_protease
5P59	first chain or chain A	asp_protease
5P5A	first chain or chain A	asp_protease
5P5B	first chain or chain A	asp_protease
5P5C	first chain or chain A	asp_protease
5P5D	first chain or chain A	asp_protease
5P5E	first chain or chain A	asp_protease
5P5F	first chain or chain A	asp_protease
5P5G	first chain or chain A	asp_protease
5P5H	first chain or chain A	asp_protease
5P5I	first chain or chain A	asp_protease
5P5J	first chain or chain A	asp_protease
5P5K	first chain or chain A	asp_protease
5P5L	first chain or chain A	asp_protease
5P5M	first chain or chain A	asp_protease
5P5N	first chain or chain A	asp_protease
5P5O	first chain or chain A	asp_protease
5P5P	first chain or chain A	asp_protease
5P5Q	first chain or chain A	asp_protease
5P5R	first chain or chain A	asp_protease
5P5S	first chain or chain A	asp_protease
5P5T	first chain or chain A	asp_protease
5P5U	first chain or chain A	asp_protease
5P5V	first chain or chain A	asp_protease
5P5W	first chain or chain A	asp_protease
5P5X	first chain or chain A	asp_protease
5P5Y	first chain or chain A	asp_protease
5P5Z	first chain or chain A	asp_protease
5P60	first chain or chain A	asp_protease
5P61	first chain or chain A	asp_protease
5P62	first chain or chain A	asp_protease
5P63	first chain or chain A	asp_protease
5P64	first chain or chain A	asp_protease
5P65	first chain or chain A	asp_protease
5P66	first chain or chain A	asp_protease
5P67	first chain or chain A	asp_protease
5P68	first chain or chain A	asp_protease
5P69	first chain or chain A	asp_protease
5P6A	first chain or chain A	asp_protease
5P6B	first chain or chain A	asp_protease
5P6C	first chain or chain A	asp_protease
5P6D	first chain or chain A	asp_protease
5P6E	first chain or chain A	asp_protease
5P6F	first chain or chain A	asp_protease
5P6G	first chain or chain A	asp_protease
5P6H	first chain or chain A	asp_protease
5P6I	first chain or chain A	asp_protease
5P6J	first chain or chain A	asp_protease
5P6K	first chain or chain A	asp_protease
5P6L	first chain or chain A	asp_protease
5P6M	first chain or chain A	asp_protease
5P6N	first chain or chain A	asp_protease
5P6O	first chain or chain A	asp_protease
5P6P	first chain or chain A	asp_protease
5P6Q	first chain or chain A	asp_protease
5P6R	first chain or chain A	asp_protease
5P6S	first chain or chain A	asp_protease
5P6T	first chain or chain A	asp_protease
5P6U	first chain or chain A	asp_protease
5P6V	first chain or chain A	asp_protease
5P6W	first chain or chain A	asp_protease
5P6X	first chain or chain A	asp_protease
5P6Y	first chain or chain A	asp_protease
5P6Z	first chain or chain A	asp_protease
5P70	first chain or chain A	asp_protease
5P71	first chain or chain A	asp_protease
5P72	first chain or chain A	asp_protease
5P73	first chain or chain A	asp_protease
5P74	first chain or chain A	asp_protease
5P75	first chain or chain A	asp_protease
5P76	first chain or chain A	asp_protease
5P77	first chain or chain A	asp_protease
5P78	first chain or chain A	asp_protease
5P79	first chain or chain A	asp_protease
5P7A	first chain or chain A	asp_protease
5P7B	first chain or chain A	asp_protease
5P7C	first chain or chain A	asp_protease
5P7D	first chain or chain A	asp_protease
5P7E	first chain or chain A	asp_protease
5P7F	first chain or chain A	asp_protease
5P7G	first chain or chain A	asp_protease
5P7H	first chain or chain A	asp_protease
5P7I	first chain or chain A	asp_protease
5P7J	first chain or chain A	asp_protease
5P7K	first chain or chain A	asp_protease
5P7L	first chain or chain A	asp_protease
5P7M	first chain or chain A	asp_protease
5P7N	first chain or chain A	asp_protease
5P7O	first chain or chain A	asp_protease
5P7P	first chain or chain A	asp_protease
5P7Q	first chain or chain A	asp_protease
5P7R	first chain or chain A	asp_protease
5P7S	first chain or chain A	asp_protease
5P7T	first chain or chain A	asp_protease
5P7U	first chain or chain A	asp_protease
5P7V	first chain or chain A	asp_protease
5P7W	first chain or chain A	asp_protease
5P7X	first chain or chain A	asp_protease
5P7Y	first chain or chain A	asp_protease
5P7Z	first chain or chain A	asp_protease
5P80	first chain or chain A	asp_protease
5P81	first chain or chain A	asp_protease
5P82	first chain or chain A	asp_protease
5P83	first chain or chain A	asp_protease
5P84	first chain or chain A	asp_protease
5P85	first chain or chain A	asp_protease
5P86	first chain or chain A	asp_protease
5P87	first chain or chain A	asp_protease
5P88	first chain or chain A	asp_protease
5P89	first chain or chain A	asp_protease
5P8A	first chain or chain A	asp_protease
5P8B	first chain or chain A	asp_protease
5P8C	first chain or chain A	asp_protease
5P8D	first chain or chain A	asp_protease
5P8E	first chain or chain A	asp_protease
5P8F	first chain or chain A	asp_protease
5P8G	first chain or chain A	asp_protease
5P8H	first chain or chain A	asp_protease
5P8I	first chain or chain A	asp_protease
5P8J	first chain or chain A	asp_protease
5P8K	first chain or chain A	asp_protease
5P8L	first chain or chain A	asp_protease
5P8M	first chain or chain A	asp_protease
5P8N	first chain or chain A	asp_protease
5P8O	first chain or chain A	asp_protease
5P8P	first chain or chain A	asp_protease
5P8Q	first chain or chain A	asp_protease
5P8R	first chain or chain A	asp_protease
5P8S	first chain or chain A	asp_protease
5P8T	first chain or chain A	asp_protease
5P8U	first chain or chain A	asp_protease
5P8V	first chain or chain A	asp_protease
