# Supplementary material for: Development of a TSR-Based Method for Protein 3-D Structural Comparison With Its Applications to Protein Classification and Motif Discovery
Source: Front Chem. 2021 Jan 13;8:602291. doi: 10.3389/fchem.2020.602291 (PMC7838567; doi:10.3389/fchem.2020.602291)
Supplement: Supplementary file 3 [file Table_3.XLSX]

## Sheet: clustermap_reordered_names_gene
Supplementary_File1A: Protease Clustering List
0	trypsin-1EZX
1	cys_protease-2FFQ
2	prothrombin-1UCY
3	acetylcholine_esterase-5YDI
4	acetylcholine_esterase-6ARX
5	acetylcholine_esterase-6ARY
6	acetylcholine_esterase-5X61
7	acetylcholine_esterase-5YDH
8	acetylcholine_esterase-4QWW
9	acetylcholine_esterase-4BDT
10	acetylcholine_esterase-5HQ3
11	acetylcholine_esterase-4PQE
12	acetylcholine_esterase-1B41
13	acetylcholine_esterase-1F8U
14	acetylcholine_esterase-2X8B
15	acetylcholine_esterase-4EY8
16	acetylcholine_esterase-3LII
17	acetylcholine_esterase-5FPQ
18	acetylcholine_esterase-5HF8
19	acetylcholine_esterase-4EY4
20	acetylcholine_esterase-4M0E
21	acetylcholine_esterase-4EY5
22	acetylcholine_esterase-4EY7
23	acetylcholine_esterase-4EY6
24	acetylcholine_esterase-4M0F
25	acetylcholine_esterase-5HF5
26	acetylcholine_esterase-5HFA
27	acetylcholine_esterase-5HF6
28	acetylcholine_esterase-5HF9
29	acetylcholine_esterase-2GYV
30	acetylcholine_esterase-2JF0
31	acetylcholine_esterase-2JEY
32	acetylcholine_esterase-2JEZ
33	acetylcholine_esterase-1MAH
34	acetylcholine_esterase-1MAA
35	acetylcholine_esterase-1C2B
36	acetylcholine_esterase-1C2O
37	acetylcholine_esterase-4A16
38	acetylcholine_esterase-5FKJ
39	acetylcholine_esterase-4BC0
40	acetylcholine_esterase-4BC1
41	acetylcholine_esterase-1KU6
42	acetylcholine_esterase-2JGF
43	acetylcholine_esterase-5DTJ
44	acetylcholine_esterase-5DTI
45	acetylcholine_esterase-5HCU
46	acetylcholine_esterase-2WU4
47	acetylcholine_esterase-2JGI
48	acetylcholine_esterase-2JGK
49	acetylcholine_esterase-2JGM
50	acetylcholine_esterase-2WU3
51	acetylcholine_esterase-5FPP
52	acetylcholine_esterase-4B81
53	acetylcholine_esterase-2HA0
54	acetylcholine_esterase-2XUJ
55	acetylcholine_esterase-2XUH
56	acetylcholine_esterase-2XUK
57	acetylcholine_esterase-2XUD
58	acetylcholine_esterase-2XUI
59	acetylcholine_esterase-2XUF
60	acetylcholine_esterase-2XUG
61	acetylcholine_esterase-2XUO
62	acetylcholine_esterase-2XUP
63	acetylcholine_esterase-2XUQ
64	acetylcholine_esterase-4B84
65	acetylcholine_esterase-5OV9
66	acetylcholine_esterase-2GYU
67	acetylcholine_esterase-2WHR
68	acetylcholine_esterase-2C0Q
69	acetylcholine_esterase-3DL4
70	acetylcholine_esterase-2C0P
71	acetylcholine_esterase-3DL7
72	acetylcholine_esterase-5EHN
73	acetylcholine_esterase-5EHQ
74	acetylcholine_esterase-5EIA
75	acetylcholine_esterase-5EHZ
76	acetylcholine_esterase-5EIE
77	acetylcholine_esterase-5EIH
78	acetylcholine_esterase-2WLS
79	acetylcholine_esterase-2Y2U
80	acetylcholine_esterase-6FSD
81	acetylcholine_esterase-6FSE
82	acetylcholine_esterase-5FUM
83	acetylcholine_esterase-2GYW
84	acetylcholine_esterase-2JGE
85	acetylcholine_esterase-2JGJ
86	acetylcholine_esterase-2JGL
87	acetylcholine_esterase-4B7Z
88	acetylcholine_esterase-4B80
89	acetylcholine_esterase-4BTL
90	acetylcholine_esterase-4ARA
91	acetylcholine_esterase-5FOQ
92	acetylcholine_esterase-4A23
93	acetylcholine_esterase-4ARB
94	acetylcholine_esterase-1N5M
95	acetylcholine_esterase-1J06
96	acetylcholine_esterase-1J07
97	acetylcholine_esterase-1N5R
98	acetylcholine_esterase-1Q83
99	acetylcholine_esterase-1Q84
100	acetylcholine_esterase-2HA2
101	acetylcholine_esterase-2HA5
102	acetylcholine_esterase-2HA6
103	acetylcholine_esterase-2H9Y
104	acetylcholine_esterase-2HA3
105	acetylcholine_esterase-4B82
106	acetylcholine_esterase-4B85
107	acetylcholine_esterase-3ZLV
108	acetylcholine_esterase-2Y2V
109	acetylcholine_esterase-2WHP
110	acetylcholine_esterase-2WHQ
111	acetylcholine_esterase-4B83
112	acetylcholine_esterase-2HA4
113	acetylcholine_esterase-2HA7
114	acetylcholine_esterase-3ZLT
115	acetylcholine_esterase-3ZLU
116	acetylcholine_esterase-1DX4
117	acetylcholine_esterase-1QO9
118	acetylcholine_esterase-1QON
119	acetylcholine_esterase-2J4F
120	acetylcholine_esterase-2CMF
121	acetylcholine_esterase-6FLD
122	acetylcholine_esterase-6FQN
123	acetylcholine_esterase-1FSS
124	acetylcholine_esterase-1E3Q
125	acetylcholine_esterase-2VQ6
126	acetylcholine_esterase-1ACL
127	acetylcholine_esterase-1ACJ
128	acetylcholine_esterase-1AMN
129	acetylcholine_esterase-2J3D
130	acetylcholine_esterase-4W63
131	acetylcholine_esterase-6G4O
132	acetylcholine_esterase-1U65
133	acetylcholine_esterase-2J3Q
134	acetylcholine_esterase-2DFP
135	acetylcholine_esterase-6G4N
136	acetylcholine_esterase-6G4P
137	acetylcholine_esterase-1W76
138	acetylcholine_esterase-2V96
139	acetylcholine_esterase-2V97
140	acetylcholine_esterase-2V98
141	acetylcholine_esterase-6G1W
142	acetylcholine_esterase-2VT6
143	acetylcholine_esterase-2VJA
144	acetylcholine_esterase-2VJC
145	acetylcholine_esterase-2VJB
146	acetylcholine_esterase-2VJD
147	acetylcholine_esterase-2XI4
148	acetylcholine_esterase-6G4M
149	acetylcholine_esterase-6G1U
150	acetylcholine_esterase-6G1V
151	acetylcholine_esterase-1ZGC
152	acetylcholine_esterase-1W75
153	acetylcholine_esterase-2VA9
154	acetylcholine_esterase-2VT7
155	acetylcholine_esterase-1GQR
156	acetylcholine_esterase-1GQS
157	acetylcholine_esterase-1QIG
158	acetylcholine_esterase-1QIH
159	acetylcholine_esterase-1QIM
160	acetylcholine_esterase-1QIK
161	acetylcholine_esterase-1QII
162	acetylcholine_esterase-1QIJ
163	acetylcholine_esterase-1VXR
164	acetylcholine_esterase-5BWC
165	acetylcholine_esterase-1E66
166	acetylcholine_esterase-1VXO
167	acetylcholine_esterase-2W6C
168	acetylcholine_esterase-5DLP
169	acetylcholine_esterase-5E4J
170	acetylcholine_esterase-4X3C
171	acetylcholine_esterase-4TVK
172	acetylcholine_esterase-5NUU
173	acetylcholine_esterase-2C58
174	acetylcholine_esterase-2C4H
175	acetylcholine_esterase-5E2I
176	acetylcholine_esterase-1HBJ
177	acetylcholine_esterase-3GEL
178	acetylcholine_esterase-1GPK
179	acetylcholine_esterase-1GPN
180	acetylcholine_esterase-1W4L
181	acetylcholine_esterase-3I6Z
182	acetylcholine_esterase-1SOM
183	acetylcholine_esterase-1DX6
184	acetylcholine_esterase-1W6R
185	acetylcholine_esterase-1H22
186	acetylcholine_esterase-1H23
187	acetylcholine_esterase-2CKM
188	acetylcholine_esterase-1UT6
189	acetylcholine_esterase-1ODC
190	acetylcholine_esterase-1ZGB
191	acetylcholine_esterase-1CFJ
192	acetylcholine_esterase-1EVE
193	acetylcholine_esterase-6G17
194	acetylcholine_esterase-5EHX
195	acetylcholine_esterase-5NAP
196	acetylcholine_esterase-5NAU
197	acetylcholine_esterase-5BWB
198	acetylcholine_esterase-3M3D
199	acetylcholine_esterase-2WFZ
200	acetylcholine_esterase-2WG2
201	acetylcholine_esterase-5E4T
202	acetylcholine_esterase-1JJB
203	acetylcholine_esterase-2CEK
204	acetylcholine_esterase-2C5G
205	acetylcholine_esterase-1EA5
206	acetylcholine_esterase-1QID
207	acetylcholine_esterase-1QIE
208	acetylcholine_esterase-1QIF
209	acetylcholine_esterase-2C5F
210	acetylcholine_esterase-2BAG
211	acetylcholine_esterase-2WG0
212	acetylcholine_esterase-2WG1
213	acetylcholine_esterase-3ZV7
214	acetylcholine_esterase-5EI5
215	acetylcholine_esterase-3I6M
216	acetylcholine_esterase-5IH7
217	acetylcholine_esterase-1OCE
218	acetylcholine_esterase-1EEA
219	acetylcholine_esterase-1QTI
220	acetylcholine_esterase-1AX9
221	acetylcholine_esterase-1VOT
222	acetylcholine_esterase-2ACE
223	acetylcholine_esterase-2ACK
224	choline_esterase-6EMI
225	choline_esterase-6ESJ
226	choline_esterase-6F7Q
227	choline_esterase-6ESY
228	choline_esterase-4AQD
229	choline_esterase-5DYW
230	choline_esterase-5K5E
231	choline_esterase-4XII
232	choline_esterase-5LKR
233	choline_esterase-4TPK
234	choline_esterase-5DYT
235	choline_esterase-5DYY
236	choline_esterase-2J4C
237	choline_esterase-2XMG
238	choline_esterase-4BDS
239	choline_esterase-2XMC
240	choline_esterase-2XQI
241	choline_esterase-2XQJ
242	choline_esterase-3DJY
243	choline_esterase-6EQP
244	choline_esterase-6EQQ
245	choline_esterase-6EP4
246	choline_esterase-2XMB
247	choline_esterase-4B0P
248	choline_esterase-2Y1K
249	choline_esterase-2WIL
250	choline_esterase-1P0I
251	choline_esterase-1P0M
252	choline_esterase-1P0P
253	choline_esterase-1P0Q
254	choline_esterase-2WSL
255	choline_esterase-1XLV
256	choline_esterase-1XLU
257	choline_esterase-1XLW
258	choline_esterase-2XMD
259	choline_esterase-4BBZ
260	choline_esterase-3DKK
261	choline_esterase-2XQG
262	choline_esterase-2XQF
263	choline_esterase-2XQK
264	choline_esterase-4AXB
265	choline_esterase-4B0O
266	choline_esterase-5NN0
267	choline_esterase-2WIF
268	choline_esterase-2WIG
269	choline_esterase-2WIJ
270	choline_esterase-2WID
271	choline_esterase-2WIK
272	choline_esterase-2PM8
273	choline_esterase-3O9M
274	cys_protease-1BY8
275	cys_protease-7PCK
276	cys_protease-5EF4
277	cys_protease-5EGW
278	carboxypeptidase-4A39
279	carboxypeptidase-4A37
280	carboxypeptidase-4A38
281	carboxypeptidase-3K2K
282	carboxypeptidase-4B6Z
283	carboxypeptidase-1KWM
284	carboxypeptidase-1NSA
285	carboxypeptidase-3GLJ
286	carboxypeptidase-3DGV
287	carboxypeptidase-4P10
288	carboxypeptidase-3D66
289	carboxypeptidase-3D67
290	carboxypeptidase-3D68
291	carboxypeptidase-1JQG
292	carboxypeptidase-1PCA
293	carboxypeptidase-5OM9
294	carboxypeptidase-1AYE
295	carboxypeptidase-2BOA
296	carboxypeptidase-3L2N
297	carboxypeptidase-3MN8
298	carboxypeptidase-1UWY
299	carboxypeptidase-2NSM
300	carboxypeptidase-1H8L
301	carboxypeptidase-1QMU
302	asp_protease-3Q6Y
303	asp_protease-1GVW
304	asp_protease-1GVX
305	asp_protease-4APE
306	asp_protease-4YCY
307	asp_protease-5P4T
308	asp_protease-3WZ7
309	asp_protease-1OD1
310	asp_protease-3WZ8
311	asp_protease-5OJE
312	asp_protease-4LP9
313	asp_protease-5OG7
314	asp_protease-3PCZ
315	asp_protease-5P3K
316	asp_protease-5P3P
317	asp_protease-5P3R
318	asp_protease-5P0C
319	asp_protease-5P0E
320	asp_protease-4Y3M
321	asp_protease-5P1K
322	asp_protease-5P6K
323	asp_protease-5P5D
324	asp_protease-5P6W
325	asp_protease-5P8U
326	asp_protease-5P7C
327	asp_protease-5P3N
328	asp_protease-5P4A
329	asp_protease-5P63
330	asp_protease-5P62
331	asp_protease-5P6X
332	asp_protease-5OZA
333	asp_protease-3PM4
334	asp_protease-4Y3W
335	asp_protease-5OZO
336	asp_protease-4L6B
337	asp_protease-2V00
338	asp_protease-3WZ6
339	asp_protease-5OZP
340	asp_protease-3T6I
341	asp_protease-3PWW
342	asp_protease-3T7P
343	asp_protease-5P1I
344	asp_protease-3PRS
345	asp_protease-3PLL
346	asp_protease-4Y3J
347	asp_protease-4Y48
348	asp_protease-5P2F
349	asp_protease-4YD4
350	asp_protease-5P52
351	asp_protease-4LHH
352	asp_protease-4KUP
353	asp_protease-4LBT
354	asp_protease-5HCT
355	asp_protease-5HCO
356	asp_protease-4Y3Q
357	asp_protease-5P1Q
358	asp_protease-5P00
359	asp_protease-4Y3P
360	asp_protease-5OZ6
361	asp_protease-5OYZ
362	asp_protease-5OYR
363	asp_protease-5OZ1
364	asp_protease-4Y36
365	asp_protease-5OYT
366	asp_protease-4Y4U
367	asp_protease-5OZ3
368	asp_protease-5OZ5
369	asp_protease-5OYY
370	asp_protease-5OZ7
371	asp_protease-5OYS
372	asp_protease-5OYX
373	asp_protease-5OZ9
374	asp_protease-4Y43
375	asp_protease-5OZV
376	asp_protease-5DQ2
377	asp_protease-5P01
378	asp_protease-5OZ2
379	asp_protease-5OZ8
380	asp_protease-5OZ4
381	asp_protease-5OYV
382	asp_protease-5P03
383	asp_protease-5OYW
384	asp_protease-5P02
385	asp_protease-5OZQ
386	asp_protease-5OZY
387	asp_protease-5IS4
388	asp_protease-5ISJ
389	asp_protease-3PBD
390	asp_protease-3PGI
391	asp_protease-5OZR
392	asp_protease-4Y57
393	asp_protease-5P0G
394	asp_protease-3PBZ
395	asp_protease-3PMU
396	asp_protease-3PB5
397	asp_protease-3PSY
398	asp_protease-5P1H
399	asp_protease-5P5L
400	asp_protease-4Y3Y
401	asp_protease-5P6V
402	asp_protease-4Y3N
403	asp_protease-5P6C
404	asp_protease-5P2K
405	asp_protease-4Y37
406	asp_protease-5P78
407	asp_protease-5P23
408	asp_protease-5P2H
409	asp_protease-5LWR
410	asp_protease-5P3O
411	asp_protease-4Y45
412	asp_protease-5P6U
413	asp_protease-4Y3G
414	asp_protease-5P6O
415	asp_protease-3PCW
416	asp_protease-4YCT
417	asp_protease-5P4R
418	asp_protease-4Y3L
419	asp_protease-5P4G
420	asp_protease-4Y4W
421	asp_protease-5P27
422	asp_protease-4Y3R
423	asp_protease-5P79
424	asp_protease-3PLD
425	asp_protease-4Y35
426	asp_protease-5P6T
427	asp_protease-5MB0
428	asp_protease-5MB5
429	asp_protease-4Y3X
430	asp_protease-5P3I
431	asp_protease-4Y3D
432	asp_protease-5P7O
433	asp_protease-4Y39
434	asp_protease-5P0S
435	asp_protease-4YD3
436	asp_protease-5P4Z
437	asp_protease-5P7N
438	asp_protease-3PI0
439	asp_protease-5P7J
440	asp_protease-4Y5B
441	asp_protease-5P60
442	asp_protease-4Y4T
443	asp_protease-5P1V
444	asp_protease-5P0H
445	asp_protease-4Y4G
446	asp_protease-5OYQ
447	asp_protease-5OZL
448	asp_protease-5P1C
449	asp_protease-4ZEA
450	asp_protease-4Y38
451	asp_protease-4ZE6
452	asp_protease-4Y3T
453	asp_protease-5P4I
454	asp_protease-5P29
455	asp_protease-5P41
456	asp_protease-4YD5
457	asp_protease-5P5B
458	asp_protease-5P3A
459	asp_protease-5P2N
460	asp_protease-5P75
461	asp_protease-5P26
462	asp_protease-5P3U
463	asp_protease-5P46
464	asp_protease-5P51
465	asp_protease-5P58
466	asp_protease-5P5E
467	asp_protease-5P3Y
468	asp_protease-5P5Q
469	asp_protease-5P2J
470	asp_protease-5P2Z
471	asp_protease-5P2B
472	asp_protease-5P2E
473	asp_protease-5P2I
474	asp_protease-5P1Z
475	asp_protease-5P20
476	asp_protease-4Y4B
477	asp_protease-5P7Q
478	asp_protease-5P47
479	asp_protease-4Y4J
480	asp_protease-4Y44
481	asp_protease-5P3B
482	asp_protease-4Y5C
483	asp_protease-5P66
484	asp_protease-5P8O
485	asp_protease-5P55
486	asp_protease-5P6J
487	asp_protease-5P6S
488	asp_protease-5P4D
489	asp_protease-5P8H
490	asp_protease-5P3T
491	asp_protease-5P3X
492	asp_protease-5P4V
493	asp_protease-5P2A
494	asp_protease-5P4O
495	asp_protease-5P59
496	asp_protease-5P2X
497	asp_protease-5P4U
498	asp_protease-5P4N
499	asp_protease-5P50
500	asp_protease-4Y4D
501	asp_protease-5P4F
502	asp_protease-5P5R
503	asp_protease-5P5C
504	asp_protease-5P5O
505	asp_protease-5P45
506	asp_protease-5P5M
507	asp_protease-5P5J
508	asp_protease-5P6L
509	asp_protease-5P3W
510	asp_protease-5P5Y
511	asp_protease-5P6I
512	asp_protease-5P28
513	asp_protease-5P3L
514	asp_protease-5P5K
515	asp_protease-5P72
516	asp_protease-5P74
517	asp_protease-5P2Q
518	asp_protease-5DR0
519	asp_protease-5P4E
520	asp_protease-4Y3A
521	asp_protease-5P3S
522	asp_protease-5P3M
523	asp_protease-5P4B
524	asp_protease-5P4L
525	asp_protease-5P31
526	asp_protease-5P4W
527	asp_protease-5P33
528	asp_protease-5P34
529	asp_protease-5P77
530	asp_protease-5P43
531	asp_protease-5P3D
532	asp_protease-5P3E
533	asp_protease-5P3J
534	asp_protease-5P32
535	asp_protease-5P5A
536	asp_protease-5P37
537	asp_protease-5P3H
538	asp_protease-5P2Y
539	asp_protease-5P30
540	asp_protease-5P24
541	asp_protease-5P2C
542	asp_protease-5LWT
543	asp_protease-5LWS
544	asp_protease-5LWU
545	asp_protease-5ISK
546	asp_protease-5P4P
547	asp_protease-5P17
548	asp_protease-5P1E
549	asp_protease-5P4J
550	asp_protease-4Y5G
551	asp_protease-5P6B
552	asp_protease-4Y47
553	asp_protease-5P39
554	asp_protease-5P6N
555	asp_protease-4Y41
556	asp_protease-5P1T
557	asp_protease-4YCK
558	asp_protease-5P4M
559	asp_protease-4Y3H
560	asp_protease-5P40
561	asp_protease-5DQ5
562	asp_protease-5P4K
563	asp_protease-4LAP
564	asp_protease-3T7Q
565	asp_protease-4Y4A
566	asp_protease-5P6P
567	asp_protease-5P7S
568	asp_protease-5P8F
569	asp_protease-4Y50
570	asp_protease-5P0Y
571	asp_protease-4Y5K
572	asp_protease-5P6D
573	asp_protease-5DPZ
574	asp_protease-5OZK
575	asp_protease-4Y4Z
576	asp_protease-5P0Q
577	asp_protease-5P8V
578	asp_protease-5P0O
579	asp_protease-5P1B
580	asp_protease-4Y3Z
581	asp_protease-5OZU
582	asp_protease-4Y5A
583	asp_protease-5P4H
584	asp_protease-5P1N
585	asp_protease-5P1W
586	asp_protease-5MB7
587	asp_protease-5J25
588	asp_protease-5P35
589	asp_protease-3PMY
590	asp_protease-5DR4
591	asp_protease-5P56
592	asp_protease-4YD6
593	asp_protease-5P5F
594	asp_protease-4Y3E
595	asp_protease-5OYU
596	asp_protease-4YD7
597	asp_protease-5P5U
598	asp_protease-5P1R
599	asp_protease-5P3F
600	asp_protease-5P4Y
601	asp_protease-4Y5L
602	asp_protease-5P2G
603	asp_protease-5P82
604	asp_protease-5P5G
605	asp_protease-5P1Y
606	asp_protease-5P3G
607	asp_protease-5P5N
608	asp_protease-5P1M
609	asp_protease-5P1O
610	asp_protease-5P7R
611	asp_protease-5MB3
612	asp_protease-5DR3
613	asp_protease-5P80
614	asp_protease-5P8B
615	asp_protease-5OZJ
616	asp_protease-5P6M
617	asp_protease-5DR1
618	asp_protease-5P6H
619	asp_protease-5P7B
620	asp_protease-5DR8
621	asp_protease-5P7X
622	asp_protease-5P7T
623	asp_protease-5P8N
624	asp_protease-5P38
625	asp_protease-5P7W
626	asp_protease-5P87
627	asp_protease-5P8C
628	asp_protease-5P0M
629	asp_protease-5P54
630	asp_protease-5P86
631	asp_protease-5P7G
632	asp_protease-5P8M
633	asp_protease-5P88
634	asp_protease-5P8L
635	asp_protease-5P7M
636	asp_protease-5P8G
637	asp_protease-5P8I
638	asp_protease-5P8K
639	asp_protease-5P1G
640	asp_protease-5P12
641	asp_protease-5P15
642	asp_protease-5P10
643	asp_protease-5P13
644	asp_protease-5P22
645	asp_protease-5P16
646	asp_protease-5P11
647	asp_protease-5P14
648	asp_protease-5OZD
649	asp_protease-5OZE
650	asp_protease-5P7Y
651	asp_protease-5P83
652	asp_protease-4Y5E
653	asp_protease-5P67
654	asp_protease-5P0U
655	asp_protease-5P0X
656	asp_protease-5DR7
657	asp_protease-5P7E
658	asp_protease-5P2L
659	asp_protease-5P2T
660	asp_protease-4Y3S
661	asp_protease-5P65
662	asp_protease-5P3C
663	asp_protease-5P6Q
664	asp_protease-5P71
665	asp_protease-5P76
666	asp_protease-5P3Z
667	asp_protease-5P4S
668	asp_protease-5P5T
669	asp_protease-5P53
670	asp_protease-5P68
671	asp_protease-4Y4E
672	asp_protease-5P2D
673	asp_protease-5P2O
674	asp_protease-5P4C
675	asp_protease-5P1L
676	asp_protease-5P25
677	asp_protease-5P6A
678	asp_protease-5P19
679	asp_protease-5P0N
680	asp_protease-5P8E
681	asp_protease-5P49
682	asp_protease-5P5W
683	asp_protease-5P1F
684	asp_protease-5P42
685	asp_protease-5P44
686	asp_protease-5P48
687	asp_protease-5P5I
688	asp_protease-5P64
689	asp_protease-5P61
690	asp_protease-5P5X
691	asp_protease-5P6F
692	asp_protease-5P8J
693	asp_protease-5P18
694	asp_protease-5P7A
695	asp_protease-5P8D
696	asp_protease-5P8P
697	asp_protease-5P0F
698	asp_protease-5P0P
699	asp_protease-5P6Z
700	asp_protease-5P1D
701	asp_protease-5P0W
702	asp_protease-5P0R
703	asp_protease-5P0Z
704	asp_protease-5P2S
705	asp_protease-5P7I
706	asp_protease-5P8A
707	asp_protease-5P89
708	asp_protease-5P7H
709	asp_protease-5P8Q
710	asp_protease-5P7F
711	asp_protease-5P7K
712	asp_protease-5P7Z
713	asp_protease-5P7D
714	asp_protease-5P7L
715	asp_protease-5P1X
716	asp_protease-5P3Q
717	asp_protease-5P5V
718	asp_protease-5P70
719	asp_protease-5P6R
720	asp_protease-5P8R
721	asp_protease-5P6E
722	asp_protease-5P6Y
723	asp_protease-5P8S
724	asp_protease-5P73
725	asp_protease-5P8T
726	asp_protease-5P5S
727	asp_protease-5P7U
728	asp_protease-5P0T
729	asp_protease-5P5H
730	asp_protease-5P2M
731	asp_protease-5P2R
732	asp_protease-5P5P
733	asp_protease-5P6G
734	asp_protease-5P36
735	asp_protease-5P69
736	asp_protease-5P1J
737	asp_protease-5P2W
738	asp_protease-5P1U
739	asp_protease-5P06
740	asp_protease-5P2U
741	asp_protease-5P57
742	asp_protease-5P4X
743	asp_protease-5P3V
744	asp_protease-5P1A
745	asp_protease-5P1P
746	asp_protease-5P1S
747	asp_protease-5P2V
748	asp_protease-4Y58
749	asp_protease-5P5Z
750	asp_protease-5P7P
751	asp_protease-5P81
752	asp_protease-4Y5P
753	asp_protease-5P85
754	asp_protease-4Y5N
755	asp_protease-5P84
756	asp_protease-4Y3F
757	asp_protease-5P0V
758	asp_protease-3LZY
759	asp_protease-5P4Q
760	asp_protease-5OZS
761	asp_protease-5OZT
762	asp_protease-5DQ1
763	asp_protease-5OZN
764	asp_protease-5OZC
765	asp_protease-5OZF
766	asp_protease-5OZW
767	asp_protease-5OZX
768	asp_protease-5OZZ
769	asp_protease-5OZI
770	asp_protease-3T7X
771	asp_protease-5OZH
772	asp_protease-5OZ0
773	asp_protease-5OZG
774	asp_protease-5MB6
775	asp_protease-5OZM
776	asp_protease-5OZB
777	asp_protease-4Y5M
778	asp_protease-5P7V
779	asp_protease-4Y53
780	asp_protease-5P07
781	asp_protease-4Y4X
782	asp_protease-5P04
783	asp_protease-5P0L
784	asp_protease-5P0K
785	asp_protease-4Y56
786	asp_protease-5P0B
787	asp_protease-5P0I
788	asp_protease-5DQ4
789	asp_protease-5P0J
790	asp_protease-4Y54
791	asp_protease-5P09
792	asp_protease-5P08
793	asp_protease-4Y51
794	asp_protease-5P05
795	asp_protease-5P0A
796	asp_protease-5P0D
797	asp_protease-1GVU
798	asp_protease-1GVV
799	asp_protease-1OEX
800	asp_protease-1OEW
801	asp_protease-1GVT
802	asp_protease-2JJJ
803	asp_protease-3URI
804	asp_protease-1GKT
805	asp_protease-3URL
806	asp_protease-3URJ
807	asp_protease-2JJI
808	asp_protease-2VS2
809	asp_protease-1IZD
810	asp_protease-3C9X
811	carboxypeptidase-3LMS
812	carboxypeptidase-3D4U
813	carboxypeptidase-3OSL
814	carboxypeptidase-1OBR
815	carboxypeptidase-3PRT
816	carboxypeptidase-3V38
817	carboxypeptidase-3QNV
818	carboxypeptidase-3V7Z
819	carboxypeptidase-4DJL
820	carboxypeptidase-4DUK
821	carboxypeptidase-5MRV
822	carboxypeptidase-1ZLI
823	carboxypeptidase-2JEW
824	carboxypeptidase-5ZEQ
825	carboxypeptidase-3WAB
826	carboxypeptidase-4Z65
827	carboxypeptidase-5JC6
828	carboxypeptidase-3WC7
829	carboxypeptidase-3WC5
830	carboxypeptidase-3WC6
831	carboxypeptidase-2PJ6
832	carboxypeptidase-2PJ9
833	carboxypeptidase-2PJ4
834	carboxypeptidase-5LRK
835	carboxypeptidase-2PJ2
836	carboxypeptidase-2PIY
837	carboxypeptidase-2PJ7
838	carboxypeptidase-2PJ8
839	carboxypeptidase-1Z5R
840	carboxypeptidase-2PJ5
841	carboxypeptidase-2PJA
842	carboxypeptidase-2PJ3
843	carboxypeptidase-2PJC
844	carboxypeptidase-2PJ1
845	carboxypeptidase-2PJB
846	carboxypeptidase-1ZG8
847	carboxypeptidase-1ZG7
848	carboxypeptidase-1ZG9
849	carboxypeptidase-2PIZ
850	carboxypeptidase-2PJ0
851	carboxypeptidase-2C1C
852	carboxypeptidase-3FJU
853	carboxypeptidase-2V77
854	carboxypeptidase-4UEZ
855	carboxypeptidase-4CPA
856	carboxypeptidase-1ZLH
857	carboxypeptidase-2ABZ
858	carboxypeptidase-3HLP
859	carboxypeptidase-3HUV
860	carboxypeptidase-3I1U
861	carboxypeptidase-3KGQ
862	carboxypeptidase-1CBX
863	carboxypeptidase-1CPS
864	carboxypeptidase-3CPA
865	carboxypeptidase-5CPA
866	carboxypeptidase-1BAV
867	carboxypeptidase-1IY7
868	carboxypeptidase-1HDU
869	carboxypeptidase-1HEE
870	carboxypeptidase-6CPA
871	carboxypeptidase-8CPA
872	carboxypeptidase-1HDQ
873	carboxypeptidase-2CTB
874	carboxypeptidase-2CTC
875	carboxypeptidase-1M4L
876	carboxypeptidase-1ELM
877	carboxypeptidase-1EE3
878	carboxypeptidase-1ELL
879	carboxypeptidase-1ARM
880	carboxypeptidase-1ARL
881	carboxypeptidase-1YME
882	carboxypeptidase-1CPX
883	carboxypeptidase-1F57
884	carboxypeptidase-2RFH
885	carboxypeptidase-3FVL
886	carboxypeptidase-3FX6
887	carboxypeptidase-1DTD
888	carboxypeptidase-2PCU
889	carboxypeptidase-4A94
890	carboxypeptidase-2BO9
891	carboxypeptidase-4BD9
892	thermolysin-5UU8
893	thermolysin-5UN3
894	thermolysin-5UU7
895	thermolysin-5UUE
896	thermolysin-5UUD
897	thermolysin-5UU9
898	thermolysin-5UUA
899	thermolysin-5UUB
900	thermolysin-5UUC
901	thermolysin-5HQD
902	thermolysin-5K7T
903	thermolysin-4TLN
904	thermolysin-5TLN
905	thermolysin-5O8N
906	thermolysin-1OS0
907	thermolysin-1PE5
908	thermolysin-1PE7
909	thermolysin-1PE8
910	thermolysin-1HYT
911	thermolysin-1QF2
912	thermolysin-5DLH
913	thermolysin-5TAI
914	thermolysin-5TAJ
915	thermolysin-5TAE
916	thermolysin-5T9Q
917	thermolysin-5TAD
918	thermolysin-6D5O
919	thermolysin-5WR4
920	thermolysin-5T9I
921	thermolysin-5T9K
922	thermolysin-5TAC
923	thermolysin-5WR2
924	thermolysin-5WR3
925	thermolysin-1KR6
926	thermolysin-1KL6
927	thermolysin-1KKK
928	thermolysin-1KJO
929	thermolysin-1KJP
930	thermolysin-1KEI
931	thermolysin-1KTO
932	thermolysin-1KRO
933	thermolysin-1KS7
934	thermolysin-7TLI
935	thermolysin-8TLI
936	thermolysin-1FJQ
937	thermolysin-1FJU
938	thermolysin-1TLI
939	thermolysin-1FJW
940	thermolysin-1FJV
941	thermolysin-2TLI
942	thermolysin-3TLI
943	thermolysin-1FJ3
944	thermolysin-1FJO
945	thermolysin-6TLI
946	thermolysin-4TLI
947	thermolysin-5TLI
948	thermolysin-2TLX
949	thermolysin-1FJT
950	thermolysin-1TLX
951	thermolysin-1THL
952	thermolysin-7TLN
953	thermolysin-3SSB
954	thermolysin-1GXW
955	thermolysin-1QF0
956	thermolysin-1QF1
957	thermolysin-3FBO
958	thermolysin-3MSA
959	thermolysin-3MSN
960	thermolysin-3N21
961	thermolysin-4OW3
962	thermolysin-4TNL
963	thermolysin-5FXN
964	thermolysin-2G4Z
965	thermolysin-3ZI6
966	thermolysin-4M65
967	thermolysin-3EIM
968	thermolysin-3F28
969	thermolysin-6D5U
970	thermolysin-5WR5
971	thermolysin-5WR6
972	thermolysin-3FXP
973	thermolysin-3MSF
974	thermolysin-3NN7
975	thermolysin-2WHZ
976	thermolysin-2WI0
977	thermolysin-3DNZ
978	thermolysin-3DO2
979	thermolysin-3DO0
980	thermolysin-3DO1
981	thermolysin-3FLF
982	thermolysin-5M9W
983	thermolysin-3FVP
984	thermolysin-4H57
985	thermolysin-3FV4
986	thermolysin-3T8F
987	thermolysin-3T74
988	thermolysin-3T87
989	thermolysin-3T8C
990	thermolysin-3T73
991	thermolysin-3T8G
992	thermolysin-4D9W
993	thermolysin-3T8D
994	thermolysin-3T8H
995	thermolysin-3F2P
996	thermolysin-3FCQ
997	thermolysin-3QGO
998	thermolysin-5ONP
999	thermolysin-5ONQ
1000	thermolysin-3FXS
1001	thermolysin-4D91
1002	thermolysin-3LS7
1003	thermolysin-3FB0
1004	thermolysin-3MS3
1005	thermolysin-6D5P
1006	thermolysin-6D5Q
1007	thermolysin-6D5R
1008	thermolysin-5TAK
1009	thermolysin-3QH1
1010	thermolysin-3QH5
1011	thermolysin-3FOR
1012	thermolysin-6FSM
1013	thermolysin-5FSP
1014	thermolysin-6D5S
1015	thermolysin-6D5T
1016	thermolysin-3FGD
1017	thermolysin-5ONR
1018	thermolysin-5FSJ
1019	thermolysin-5FSS
1020	thermolysin-6FJ2
1021	thermolysin-4B52
1022	thermolysin-4GER
1023	thermolysin-1ESP
1024	thermolysin-1NPC
1025	asp_protease-3FV3
1026	asp_protease-2QZW
1027	asp_protease-2H6S
1028	asp_protease-1ZAP
1029	asp_protease-3PVK
1030	asp_protease-3Q70
1031	asp_protease-2ASI
1032	asp_protease-3PEP
1033	subtilisin-2SBT
1034	subtilisin-1SBT
1035	subtilisin-1LW6
1036	subtilisin-1Y48
1037	subtilisin-1Y3F
1038	subtilisin-1TO1
1039	subtilisin-1TM5
1040	subtilisin-1TO2
1041	subtilisin-1Y34
1042	subtilisin-1TM1
1043	subtilisin-1Y3C
1044	subtilisin-1Y33
1045	subtilisin-1TM7
1046	subtilisin-1TMG
1047	subtilisin-1Y1K
1048	subtilisin-1Y3B
1049	subtilisin-1Y3D
1050	subtilisin-1TM3
1051	subtilisin-1TM4
1052	subtilisin-1SUB
1053	subtilisin-1S01
1054	subtilisin-1SUD
1055	subtilisin-1A2Q
1056	subtilisin-1AK9
1057	subtilisin-1AQN
1058	subtilisin-1AU9
1059	subtilisin-1SBI
1060	subtilisin-1YJC
1061	subtilisin-1SBH
1062	subtilisin-1YJA
1063	subtilisin-1YJB
1064	subtilisin-1SBN
1065	subtilisin-1SIB
1066	subtilisin-1ST2
1067	subtilisin-1S02
1068	subtilisin-2ST1
1069	subtilisin-1UBN
1070	subtilisin-1Y4D
1071	subtilisin-1V5I
1072	subtilisin-5SIC
1073	subtilisin-2SIC
1074	subtilisin-3SIC
1075	subtilisin-2SNI
1076	subtilisin-1SUP
1077	subtilisin-1Y4A
1078	subtilisin-1GNV
1079	subtilisin-1DUI
1080	subtilisin-1SUE
1081	subtilisin-1SPB
1082	subtilisin-1SUA
1083	subtilisin-1GNS
1084	subtilisin-1SUC
1085	subtilisin-5OX2
1086	subtilisin-3F49
1087	subtilisin-3CNQ
1088	subtilisin-3BGO
1089	subtilisin-3CO0
1090	plasmin-1BML
1091	plasmin-1BUI
1092	plasmin-3UIR
1093	plasmin-5UGD
1094	plasmin-5UGG
1095	plasmin-1DDJ
1096	plasmin-1QRZ
1097	plasmin-1RJX
1098	plasmin-1L4D
1099	plasmin-1L4Z
1100	prothrombin-4RN6
1101	prothrombin-3PMA
1102	prothrombin-3PMB
1103	prothrombin-1ID5
1104	prothrombin-1A0H
1105	prothrombin-1UVU
1106	prothrombin-1UVT
1107	prothrombin-1YCP
1108	prothrombin-1TOC
1109	prothrombin-1VIT
1110	prothrombin-1MKW
1111	prothrombin-1MKX
1112	prothrombin-1BBR
1113	prothrombin-1TBQ
1114	prothrombin-1TBR
1115	prothrombin-2OCV
1116	prothrombin-2PUX
1117	prothrombin-2PV9
1118	prothrombin-3HK3
1119	prothrombin-3HKI
1120	prothrombin-3EDX
1121	prothrombin-3HK6
1122	prothrombin-4H6T
1123	prothrombin-3SQE
1124	prothrombin-3SQH
1125	prothrombin-3S7H
1126	prothrombin-2GP9
1127	prothrombin-3BEI
1128	prothrombin-3GIC
1129	prothrombin-3JZ2
1130	prothrombin-2AFQ
1131	prothrombin-5JDU
1132	prothrombin-1BTH
1133	prothrombin-1UVS
1134	prothrombin-3EE0
1135	prothrombin-3HKJ
1136	prothrombin-2A0Q
1137	prothrombin-3QGN
1138	prothrombin-3QDZ
1139	prothrombin-6CYM
1140	prothrombin-2PGQ
1141	prothrombin-4DII
1142	prothrombin-1THP
1143	prothrombin-2THF
1144	prothrombin-1B7X
1145	prothrombin-1Z8I
1146	prothrombin-1Z8J
1147	prothrombin-3BV9
1148	prothrombin-4HFP
1149	prothrombin-4THN
1150	prothrombin-3JZ1
1151	prothrombin-3R3G
1152	prothrombin-1AWH
1153	prothrombin-1JOU
1154	prothrombin-1JMO
1155	prothrombin-1TB6
1156	prothrombin-1DOJ
1157	prothrombin-1LHF
1158	prothrombin-2OD3
1159	prothrombin-3BF6
1160	prothrombin-4DT7
1161	prothrombin-3B9F
1162	prothrombin-4DY7
1163	prothrombin-4MLF
1164	prothrombin-3HTC
1165	prothrombin-4HTC
1166	prothrombin-1DWE
1167	prothrombin-1DWC
1168	prothrombin-1DWD
1169	prothrombin-3GIS
1170	prothrombin-1C4Y
1171	prothrombin-1PPB
1172	prothrombin-3PMH
1173	prothrombin-3QLP
1174	prothrombin-4LZ4
1175	prothrombin-2HWL
1176	prothrombin-3S7K
1177	prothrombin-4RKJ
1178	prothrombin-4I7Y
1179	prothrombin-1SFQ
1180	prothrombin-1SHH
1181	prothrombin-1BMM
1182	prothrombin-3VXE
1183	prothrombin-1TMU
1184	prothrombin-1TMT
1185	prothrombin-3VXF
1186	prothrombin-1MH0
1187	prothrombin-2PGB
1188	prothrombin-1BMN
1189	prothrombin-1C4V
1190	prothrombin-3DD2
1191	prothrombin-4RKO
1192	prothrombin-2B5T
1193	prothrombin-3LU9
1194	prothrombin-5EW1
1195	prothrombin-5EW2
1196	prothrombin-4DIH
1197	prothrombin-4LZ1
1198	prothrombin-2ZF0
1199	prothrombin-3BEF
1200	prothrombin-4BOH
1201	prothrombin-1QUR
1202	prothrombin-1AWF
1203	prothrombin-1QJ7
1204	prothrombin-1QJ1
1205	prothrombin-1QHR
1206	prothrombin-1QJ6
1207	prothrombin-1A2C
1208	prothrombin-1C4U
1209	prothrombin-3E6P
1210	prothrombin-3HAT
1211	prothrombin-1HXE
1212	prothrombin-1HXF
1213	prothrombin-1HGT
1214	prothrombin-1UMA
1215	prothrombin-2UUJ
1216	prothrombin-1LHD
1217	prothrombin-2HGT
1218	prothrombin-1AY6
1219	prothrombin-1CA8
1220	prothrombin-1AD8
1221	prothrombin-1A3E
1222	prothrombin-1HBT
1223	prothrombin-1B5G
1224	prothrombin-1TBZ
1225	prothrombin-1A5G
1226	prothrombin-1A61
1227	prothrombin-1GHY
1228	prothrombin-1GHV
1229	prothrombin-1GHW
1230	prothrombin-1GHX
1231	prothrombin-1O5G
1232	prothrombin-1C1U
1233	prothrombin-1O2G
1234	prothrombin-1GJ4
1235	prothrombin-1GJ5
1236	prothrombin-1C1V
1237	prothrombin-1C1W
1238	prothrombin-1A4W
1239	prothrombin-3C27
1240	prothrombin-2R2M
1241	prothrombin-3LDX
1242	prothrombin-1EOJ
1243	prothrombin-1EOL
1244	prothrombin-1BCU
1245	prothrombin-1NO9
1246	prothrombin-1G37
1247	prothrombin-1TOM
1248	prothrombin-1LHG
1249	prothrombin-1LHC
1250	prothrombin-1LHE
1251	prothrombin-3DT0
1252	prothrombin-3EGK
1253	prothrombin-2C90
1254	prothrombin-3F68
1255	prothrombin-2JH5
1256	prothrombin-2JH0
1257	prothrombin-2JH6
1258	prothrombin-2C8Z
1259	prothrombin-2C8Y
1260	prothrombin-2C8X
1261	prothrombin-2C93
1262	prothrombin-2C8W
1263	prothrombin-1WAY
1264	prothrombin-1WBG
1265	prothrombin-1VZQ
1266	prothrombin-2CF8
1267	prothrombin-2CN0
1268	prothrombin-1W7G
1269	prothrombin-2UUF
1270	prothrombin-2UUK
1271	prothrombin-2BVR
1272	prothrombin-2BVS
1273	prothrombin-1H8D
1274	prothrombin-2V3H
1275	prothrombin-2V3O
1276	prothrombin-4UDW
1277	prothrombin-4UD9
1278	prothrombin-5AF9
1279	prothrombin-5AHG
1280	prothrombin-1K22
1281	prothrombin-4BAH
1282	prothrombin-4BAK
1283	prothrombin-4BAN
1284	prothrombin-4BAO
1285	prothrombin-4BAQ
1286	prothrombin-1K21
1287	prothrombin-3BIU
1288	prothrombin-3BIV
1289	prothrombin-4LOY
1290	prothrombin-4LXB
1291	prothrombin-3EQ0
1292	prothrombin-2ZHQ
1293	prothrombin-1H8I
1294	prothrombin-3DA9
1295	prothrombin-3UTU
1296	prothrombin-4E7R
1297	prothrombin-3D49
1298	prothrombin-3DHK
1299	prothrombin-2ZDV
1300	prothrombin-2ZC9
1301	prothrombin-2ZFF
1302	prothrombin-2ZGB
1303	prothrombin-3DUX
1304	prothrombin-1SB1
1305	prothrombin-3RML
1306	prothrombin-3U9A
1307	prothrombin-3RMN
1308	prothrombin-3RMO
1309	prothrombin-3RMM
1310	prothrombin-3T5F
1311	prothrombin-3QX5
1312	prothrombin-5A2M
1313	prothrombin-2ZDA
1314	prothrombin-3SHA
1315	prothrombin-3SV2
1316	prothrombin-3P17
1317	prothrombin-3QTO
1318	prothrombin-3QTV
1319	prothrombin-3RLW
1320	prothrombin-3UWJ
1321	prothrombin-3U98
1322	prothrombin-3RLY
1323	prothrombin-3RM0
1324	prothrombin-3RM2
1325	prothrombin-4UFD
1326	prothrombin-4UEH
1327	prothrombin-4UFE
1328	prothrombin-4UFG
1329	prothrombin-4UFF
1330	prothrombin-5AFZ
1331	prothrombin-3QWC
1332	prothrombin-3SHC
1333	prothrombin-4UE7
1334	prothrombin-5AFY
1335	prothrombin-3SI3
1336	prothrombin-3SI4
1337	prothrombin-2ZHF
1338	prothrombin-2ZG0
1339	prothrombin-2ZO3
1340	prothrombin-2ZFR
1341	prothrombin-2ZGX
1342	prothrombin-2ZNK
1343	prothrombin-2ZI2
1344	prothrombin-2ZIQ
1345	prothrombin-2ZHW
1346	prothrombin-2ZFP
1347	prothrombin-2ZHE
1348	prothrombin-3TU7
1349	prothrombin-1FPC
1350	prothrombin-2CF9
1351	prothrombin-5GDS
1352	prothrombin-1AE8
1353	prothrombin-1AFE
1354	prothrombin-2A2X
1355	prothrombin-2ANK
1356	prothrombin-1A46
1357	prothrombin-3C1K
1358	elastase-5A0C
1359	elastase-5A0B
1360	elastase-4WVP
1361	elastase-5ABW
1362	elastase-5A8X
1363	elastase-5A09
1364	elastase-5A0A
1365	elastase-5A8Z
1366	elastase-2RG3
1367	elastase-3Q77
1368	elastase-5A8Y
1369	elastase-1PPF
1370	elastase-1HNE
1371	elastase-1PPG
1372	elastase-1B0F
1373	elastase-6F5M
1374	elastase-1H1B
1375	elastase-3Q76
1376	elastase-2Z7F
1377	elastase-4NZL
1378	elastase-1EAI
1379	elastase-3UOU
1380	elastase-1MMJ
1381	elastase-4GVU
1382	elastase-4YM9
1383	elastase-3HGN
1384	elastase-3HGP
1385	elastase-1EST
1386	elastase-2EST
1387	elastase-1ELE
1388	elastase-1ELD
1389	elastase-1BMA
1390	elastase-1ELA
1391	elastase-1LVY
1392	elastase-3EST
1393	elastase-1ELB
1394	elastase-1ELC
1395	elastase-1UVO
1396	elastase-1UVP
1397	elastase-3MU1
1398	elastase-3MO6
1399	elastase-3MOC
1400	elastase-3MO3
1401	elastase-3MO9
1402	elastase-5AVD
1403	elastase-1LKA
1404	elastase-1LKB
1405	elastase-3MNS
1406	elastase-3MNX
1407	elastase-3MNC
1408	elastase-3MU8
1409	elastase-3MU0
1410	elastase-3MU5
1411	elastase-1UO6
1412	elastase-1QNJ
1413	elastase-3MNB
1414	elastase-3ODF
1415	elastase-3ODD
1416	elastase-3MTY
1417	elastase-3MU4
1418	elastase-6EST
1419	elastase-7EST
1420	cys_protease-3U8E
1421	cys_protease-5A24
1422	trypsin-2TGD
1423	trypsin-2F3C
1424	trypsin-1QL7
1425	trypsin-3RU4
1426	trypsin-3GY2
1427	trypsin-3GY5
1428	trypsin-3GY3
1429	trypsin-3GY6
1430	trypsin-3GY8
1431	trypsin-2QN5
1432	trypsin-1C9T
1433	trypsin-3PM3
1434	trypsin-3PMJ
1435	trypsin-3PWB
1436	trypsin-3PLB
1437	trypsin-3PLP
1438	trypsin-3PLK
1439	trypsin-3PWC
1440	trypsin-1V2M
1441	trypsin-1V2N
1442	trypsin-1V2T
1443	trypsin-1V2R
1444	trypsin-1V2P
1445	trypsin-1V2Q
1446	trypsin-1V2O
1447	trypsin-1V2W
1448	trypsin-1V2K
1449	trypsin-1V2L
1450	trypsin-1V2S
1451	trypsin-1V2U
1452	trypsin-3UQV
1453	trypsin-3UY9
1454	trypsin-3UNQ
1455	trypsin-3PYH
1456	trypsin-3V13
1457	trypsin-3UUZ
1458	trypsin-3Q00
1459	trypsin-3V12
1460	trypsin-3UNS
1461	trypsin-3UWI
1462	trypsin-3V0X
1463	trypsin-3UQO
1464	trypsin-3UOP
1465	trypsin-3UPE
1466	trypsin-1AQ7
1467	trypsin-1EJM
1468	trypsin-4J2Y
1469	trypsin-2QYI
1470	trypsin-3I29
1471	trypsin-3VEQ
1472	trypsin-1TAB
1473	trypsin-3QK1
1474	trypsin-1QL8
1475	trypsin-4AOQ
1476	trypsin-4AOR
1477	trypsin-1TYN
1478	trypsin-1V2J
1479	trypsin-1V2V
1480	trypsin-2CMY
1481	trypsin-1K1J
1482	trypsin-1K1L
1483	trypsin-1YYY
1484	trypsin-1ZZZ
1485	trypsin-1BTW
1486	trypsin-3M35
1487	trypsin-1JRS
1488	trypsin-1MTU
1489	trypsin-1TPS
1490	trypsin-1GI5
1491	trypsin-1O3O
1492	trypsin-1O3A
1493	trypsin-1GI4
1494	trypsin-1XUG
1495	trypsin-1O37
1496	trypsin-1O2Z
1497	trypsin-1O2L
1498	trypsin-1O2O
1499	trypsin-2FX4
1500	trypsin-1O2V
1501	trypsin-2FX6
1502	trypsin-1O3H
1503	trypsin-1O30
1504	trypsin-1O3L
1505	trypsin-1O2W
1506	trypsin-1O2X
1507	trypsin-1O38
1508	trypsin-1O3D
1509	trypsin-1O3K
1510	trypsin-1O2M
1511	trypsin-1O2N
1512	trypsin-1O2Q
1513	trypsin-1GJ6
1514	trypsin-1O2P
1515	trypsin-1O2R
1516	trypsin-1O3E
1517	trypsin-1O3F
1518	trypsin-1O3G
1519	trypsin-1O3B
1520	trypsin-1O3C
1521	trypsin-1O2I
1522	trypsin-1GI6
1523	trypsin-1O35
1524	trypsin-1O34
1525	trypsin-1O33
1526	trypsin-1O3M
1527	trypsin-1O2H
1528	trypsin-1O36
1529	trypsin-1O2J
1530	trypsin-1O2K
1531	trypsin-1GI3
1532	trypsin-1O32
1533	trypsin-1O2S
1534	trypsin-1O31
1535	trypsin-1O2U
1536	trypsin-1O2Y
1537	trypsin-1O3N
1538	trypsin-1O3I
1539	trypsin-1O3J
1540	trypsin-1O2T
1541	trypsin-1O39
1542	trypsin-4KTS
1543	trypsin-4KTU
1544	trypsin-1EB2
1545	trypsin-4XOJ
1546	trypsin-4ABI
1547	trypsin-4ABJ
1548	trypsin-2AGG
1549	trypsin-2AGE
1550	trypsin-2AGI
1551	trypsin-2ZHD
1552	trypsin-2ZQ2
1553	trypsin-3LJO
1554	trypsin-3LJJ
1555	trypsin-3VPK
1556	trypsin-1SFI
1557	trypsin-4HGC
1558	trypsin-1D6R
1559	trypsin-1NTP
1560	trypsin-1MAX
1561	trypsin-3T28
1562	trypsin-2ILN
1563	trypsin-5LH8
1564	trypsin-5LGO
1565	trypsin-1XUF
1566	trypsin-1Y5B
1567	trypsin-3T29
1568	trypsin-1BTX
1569	trypsin-1BTZ
1570	trypsin-1Y5U
1571	trypsin-1Y59
1572	trypsin-1Y5A
1573	trypsin-2ZDM
1574	trypsin-2ZDN
1575	trypsin-2ZDK
1576	trypsin-2ZDL
1577	trypsin-2ZQ1
1578	trypsin-2ZFS
1579	trypsin-2ZFT
1580	trypsin-1QCP
1581	trypsin-3AAV
1582	trypsin-2J9N
1583	trypsin-3ITI
1584	trypsin-3AAS
1585	trypsin-3A80
1586	trypsin-3A85
1587	trypsin-3A8C
1588	trypsin-3A8D
1589	trypsin-3A7X
1590	trypsin-3A86
1591	trypsin-1BJV
1592	trypsin-5LH4
1593	trypsin-1RXP
1594	trypsin-2AH4
1595	trypsin-3AAU
1596	trypsin-3RXG
1597	trypsin-3RXO
1598	trypsin-3RXC
1599	trypsin-3RXF
1600	trypsin-3RXK
1601	trypsin-3RXJ
1602	trypsin-3RXH
1603	trypsin-3RXL
1604	trypsin-3RXP
1605	trypsin-3RXT
1606	trypsin-3RXD
1607	trypsin-3RXM
1608	trypsin-3ATI
1609	trypsin-3RXS
1610	trypsin-3ATM
1611	trypsin-3A82
1612	trypsin-3A8B
1613	trypsin-3RXI
1614	trypsin-3ATK
1615	trypsin-3RXR
1616	trypsin-3RXQ
1617	trypsin-3RXU
1618	trypsin-3ATL
1619	trypsin-3RXV
1620	trypsin-3RXA
1621	trypsin-3RXE
1622	trypsin-3GY7
1623	trypsin-3GY4
1624	trypsin-3UNR
1625	trypsin-4YTA
1626	trypsin-2BLV
1627	trypsin-2BLW
1628	trypsin-3RXB
1629	trypsin-4I8J
1630	trypsin-4I8K
1631	trypsin-4I8L
1632	trypsin-4I8G
1633	trypsin-4I8H
1634	trypsin-3A87
1635	trypsin-3A83
1636	trypsin-3A88
1637	trypsin-3A81
1638	trypsin-3A89
1639	trypsin-3A7T
1640	trypsin-3A7V
1641	trypsin-3A84
1642	trypsin-3A8A
1643	trypsin-3A7W
1644	trypsin-3A7Y
1645	trypsin-3A7Z
1646	trypsin-1AUJ
1647	trypsin-1MTW
1648	trypsin-3T27
1649	trypsin-1AZ8
1650	trypsin-1K1I
1651	trypsin-1TIO
1652	trypsin-1TNH
1653	trypsin-1TNG
1654	trypsin-1TNJ
1655	trypsin-1TNK
1656	trypsin-1TNI
1657	trypsin-1TNL
1658	trypsin-1TX7
1659	trypsin-1BJU
1660	trypsin-1MAY
1661	trypsin-3T25
1662	trypsin-3T26
1663	trypsin-5F6M
1664	trypsin-6AVL
1665	trypsin-1TPP
1666	trypsin-1TPO
1667	trypsin-2PTN
1668	trypsin-3PTB
1669	trypsin-5PTP
1670	trypsin-1XUK
1671	trypsin-1BTY
1672	trypsin-1GI1
1673	trypsin-1GI2
1674	trypsin-1C2K
1675	trypsin-1C2L
1676	trypsin-3PTN
1677	trypsin-1C2D
1678	trypsin-1XUH
1679	trypsin-1C1S
1680	trypsin-1XUJ
1681	trypsin-1C1R
1682	trypsin-1C2J
1683	trypsin-1C2H
1684	trypsin-1C2I
1685	trypsin-1C2F
1686	trypsin-1C2E
1687	trypsin-1C2G
1688	trypsin-1XUI
1689	trypsin-1C1N
1690	trypsin-1C2M
1691	trypsin-1GI0
1692	trypsin-1C1O
1693	trypsin-1C1P
1694	trypsin-1GHZ
1695	trypsin-1C1Q
1696	trypsin-1C1T
1697	trypsin-1JRT
1698	trypsin-1MTV
1699	trypsin-1QA0
1700	trypsin-2FI3
1701	trypsin-2FI4
1702	trypsin-2FI5
1703	trypsin-2FTL
1704	trypsin-1P2I
1705	trypsin-2FTM
1706	trypsin-1P2J
1707	trypsin-1P2K
1708	trypsin-4Y0Y
1709	trypsin-4Y10
1710	trypsin-4Y0Z
1711	trypsin-4Y11
1712	trypsin-2TPI
1713	trypsin-3OTJ
1714	trypsin-1TPA
1715	trypsin-2PTC
1716	trypsin-3M7Q
1717	trypsin-1TAW
1718	trypsin-1ZR0
1719	trypsin-2PLX
1720	trypsin-2O9Q
1721	trypsin-2UUY
1722	trypsin-3RDZ
1723	trypsin-2XTT
1724	trypsin-3E8L
1725	chymotrypsin-1CHG
1726	chymotrypsin-2CGA
1727	chymotrypsin-1OXG
1728	chymotrypsin-1DLK
1729	chymotrypsin-4Q2K
1730	chymotrypsin-1P2O
1731	chymotrypsin-1T8N
1732	chymotrypsin-1P2N
1733	chymotrypsin-1P2Q
1734	chymotrypsin-1T8L
1735	chymotrypsin-1T7C
1736	chymotrypsin-1T8M
1737	chymotrypsin-1P2M
1738	chymotrypsin-1T8O
1739	chymotrypsin-1GCD
1740	chymotrypsin-1K2I
1741	chymotrypsin-1ACB
1742	chymotrypsin-1GL0
1743	chymotrypsin-3T62
1744	chymotrypsin-5J4Q
1745	chymotrypsin-5J4S
1746	chymotrypsin-1GL1
1747	chymotrypsin-2Y6T
1748	cys_protease-3H6S
1749	cys_protease-1FH0
1750	cys_protease-3KFQ
1751	cys_protease-2FYE
1752	cys_protease-2G6D
1753	cys_protease-2HH5
1754	cys_protease-2HXZ
1755	cys_protease-4P6G
1756	cys_protease-1NPZ
1757	cys_protease-1NQC
1758	cys_protease-3N4C
1759	cys_protease-3N3G
1760	cys_protease-3OVX
1761	cys_protease-1MS6
1762	cys_protease-2FQ9
1763	cys_protease-2FUD
1764	cys_protease-2OP3
1765	cys_protease-2F1G
1766	cys_protease-2HHN
1767	cys_protease-2R9N
1768	cys_protease-2R9M
1769	cys_protease-2R9O
1770	cys_protease-2FRA
1771	cys_protease-2FT2
1772	cys_protease-2G7Y
1773	cys_protease-4P6E
1774	cys_protease-5T6U
1775	cys_protease-1VSN
1776	cys_protease-1AU4
1777	cys_protease-1AU0
1778	cys_protease-1AU2
1779	cys_protease-1AYW
1780	cys_protease-3H7D
1781	cys_protease-1AU3
1782	cys_protease-2AUX
1783	cys_protease-1U9V
1784	cys_protease-3O1G
1785	cys_protease-1U9W
1786	cys_protease-1U9X
1787	cys_protease-1YT7
1788	cys_protease-3KWB
1789	cys_protease-3O0U
1790	cys_protease-1YK7
1791	cys_protease-4DMY
1792	cys_protease-4N8W
1793	cys_protease-4N79
1794	cys_protease-2ATO
1795	cys_protease-5TUN
1796	cys_protease-4X6H
1797	cys_protease-4X6I
1798	cys_protease-3C9E
1799	cys_protease-4X6J
1800	cys_protease-1TU6
1801	cys_protease-4DMX
1802	cys_protease-5TDI
1803	cys_protease-1BGO
1804	cys_protease-2R6N
1805	cys_protease-2F7D
1806	cys_protease-1MEM
1807	cys_protease-2BDL
1808	cys_protease-1ATK
1809	cys_protease-1AYU
1810	cys_protease-1AYV
1811	cys_protease-1NLJ
1812	cys_protease-1NL6
1813	cys_protease-2FTD
1814	cys_protease-3OVZ
1815	cys_protease-1YK8
1816	cys_protease-2AUZ
1817	cys_protease-3KW9
1818	cys_protease-3KWZ
1819	cys_protease-1Q6K
1820	cys_protease-3KX1
1821	cys_protease-4YV8
1822	cys_protease-4YVA
1823	cys_protease-3BCN
1824	cys_protease-1O0E
1825	cys_protease-2PNS
1826	cys_protease-2PRE
1827	cys_protease-1YAL
1828	cys_protease-2BDZ
1829	cys_protease-1GEC
1830	cys_protease-1MEG
1831	cys_protease-1PPO
1832	cys_protease-3IOQ
1833	cys_protease-2PAD
1834	cys_protease-4PAD
1835	cys_protease-6PAD
1836	cys_protease-1PAD
1837	cys_protease-5PAD
1838	cys_protease-4KP9
1839	cys_protease-3LFY
1840	cys_protease-2CIO
1841	cys_protease-1PPN
1842	cys_protease-3IMA
1843	cys_protease-1BQI
1844	cys_protease-1STF
1845	cys_protease-1PPP
1846	cys_protease-1BP4
1847	cys_protease-1PIP
1848	cys_protease-9PAP
1849	cys_protease-1CVZ
1850	cys_protease-1PE6
1851	cys_protease-1PPD
1852	cys_protease-1POP
1853	cys_protease-1KHP
1854	cys_protease-1KHQ
1855	cys_protease-1IWD
1856	cys_protease-1CQD
1857	cys_protease-4YYQ
1858	cys_protease-4YYV
1859	cys_protease-4YYS
1860	cys_protease-4YYR
1861	cys_protease-4YYU
1862	cys_protease-3P5V
1863	cys_protease-3P5U
1864	cys_protease-3P5W
1865	cys_protease-3P5X
1866	cys_protease-1AEC
1867	cys_protease-2ACT
1868	cys_protease-1S4V
1869	cys_protease-2FO5
1870	cys_protease-3F75
1871	cys_protease-4YYW
