# Supplementary material for: Development of a TSR-Based Method for Protein 3-D Structural Comparison With Its Applications to Protein Classification and Motif Discovery
Source: Front Chem. 2021 Jan 13;8:602291. doi: 10.3389/fchem.2020.602291 (PMC7838567; doi:10.3389/fchem.2020.602291)
Supplement: Supplementary file 4 [file Table_4.XLSX]

## Sheet: sample_details_md_mix1
Supplementary File 2: MD_ERK1_CDK8
protein	chain	group
CCM0	na	cdk8-cycc
CCM1	na	cdk8-cycc
CCM2	na	cdk8-cycc
CCM3	na	cdk8-cycc
CCM4	na	cdk8-cycc
CCM5	na	cdk8-cycc
CCM6	na	cdk8-cycc
CCM7	na	cdk8-cycc
CCM8	na	cdk8-cycc
CCM9	na	cdk8-cycc
CCML	na	cdk8-cycc
CDKL	na	cdk8
CDM0	na	cdk8
CDM1	na	cdk8
CDM2	na	cdk8
CDM3	na	cdk8
CDM4	na	cdk8
CDM5	na	cdk8
CDM6	na	cdk8
CDM7	na	cdk8
CDM8	na	cdk8
CDM9	na	cdk8
ERK0	na	erk
ERK1	na	erk
ERK2	na	erk
ERK3	na	erk
ERK4	na	erk
ERK5	na	erk
ERK6	na	erk
ERK7	na	erk
ERK8	na	erk
ERK9	na	erk
ERKL	na	erk
ERN0	na	erk_p_n
ERN1	na	erk_p_n
ERN2	na	erk_p_n
ERN3	na	erk_p_n
ERN4	na	erk_p_n
ERN5	na	erk_p_n
ERN6	na	erk_p_n
ERN7	na	erk_p_n
ERN8	na	erk_p_n
ERN9	na	erk_p_n
ERNL	na	erk_p_n
ERP0	na	erk_p
ERP1	na	erk_p
ERP2	na	erk_p
ERP3	na	erk_p
ERP4	na	erk_p
ERP5	na	erk_p
ERP6	na	erk_p
ERP7	na	erk_p
ERP8	na	erk_p
ERP9	na	erk_p
ERPL	na	erk_p
