# Supplementary material for: Development of a TSR-Based Method for Protein 3-D Structural Comparison With Its Applications to Protein Classification and Motif Discovery
Source: Front Chem. 2021 Jan 13;8:602291. doi: 10.3389/fchem.2020.602291 (PMC7838567; doi:10.3389/fchem.2020.602291)
Supplement: Supplementary file 5 [file Table_5.XLSX]

## Sheet: sample_details_cdk2_mod_mix1
protein	chain	group
1BUH	A	cdk2_t160_cks1b
1B39	A	cdk2_t160
1B38	A	cdk2_t160
1E9H	A	cdk2_p160
4EOI	A	cdk2_p160_k89dq131e_cyca2_1ro
4EOJ	A	cdk2_p160_h84sq85mk89d_cyca2_atp
4EOK	A	cdk2_p160_h84sq85mk89d_cyca2_4sp
4EOL	A	cdk2_p160_h84sq85mk89d_a95_cyca2_1ro
4EOM	A	cdk2_p160_h84sq85mq131e_cyca2_atp
4EOO	A	cdk2_p160_q131e_cyca2_atp
4EOP	A	cdk2_p160_q131e_cyca2_1ro
4EOQ	A	cdk2_p160_cyca2_atp
4EOR	A	cdk2_p160_cyca2_4sp
4EOS	A	cdk2_p160_cyca2_1ro
