# Supplementary material for: Development of a TSR-Based Method for Protein 3-D Structural Comparison With Its Applications to Protein Classification and Motif Discovery
Source: Front Chem. 2021 Jan 13;8:602291. doi: 10.3389/fchem.2020.602291 (PMC7838567; doi:10.3389/fchem.2020.602291)
Supplement: Supplementary file 6 [file Table_6.XLSX]

## Sheet: sample_details_cath_alpha_beta_
Supplementary File 4: CATH
protein	chain	group
1ILD	A	beta
1L4I	A	beta
1RUK	H	beta
1RUM	H	beta
1RUP	H	beta
1SAC	A	beta
1SVZ	A	beta
1V6K	A	beta
1V6L	A	beta
2DD7	A	beta
2DD9	A	beta
2DVB	A	beta
2DVD	A	beta
2FAT	H	beta
2FX7	H	beta
2FX9	H	beta
2W9D	H	beta
2X4S	A	beta
2XNA	A	beta
2ZCK	H	beta
3AVE	A	beta
3EO9	H	beta
3GO1	H	beta
3HC4	H	beta
3HNS	H	beta
3MLW	H	beta
3MLX	H	beta
3PP4	H	beta
3QHZ	H	beta
3S36	H	beta
3TV3	H	beta
3UJJ	H	beta
4FQC	H	beta
4JDV	A	beta
1JN6	A	beta
1JP5	A	beta
1KN2	H	beta
1KN4	H	beta
1MJ8	H	beta
1N3O	A	beta
1NPE	A	beta
1RIH	H	beta
1S3K	H	beta
1UM5	H	beta
2HWZ	H	beta
2WHH	A	beta
2Z91	A	beta
3CLF	H	beta
3GNM	H	beta
3H1R	A	beta
3HNT	H	beta
3HNV	H	beta
3NT3	A	beta
3S34	H	beta
3TNM	A	beta
4ETQ	A	beta
6FAB	H	beta
1EST	A	beta
1F8T	H	beta
1FL3	A	beta
1I9J	H	beta
1M7U	A	beta
1N3Q	A	beta
1NES	E	beta
1Q8O	A	beta
1Q8P	A	beta
1UKG	A	beta
1XQM	A	beta
1YLL	A	beta
2D03	H	beta
2EST	E	beta
2FB4	H	beta
2HFG	H	beta
2JB5	H	beta
2VXU	H	beta
3BGT	A	beta
3BKC	H	beta
3EST	A	beta
3IFO	A	beta
3MCL	H	beta
3NAC	H	beta
3NCJ	H	beta
3O41	A	beta
3O6K	H	beta
3S35	H	beta
3TWC	H	beta
3UJI	H	beta
4EST	E	beta
4GMT	H	beta
4H20	H	beta
5EST	E	beta
6EST	A	beta
7EST	E	beta
8EST	E	beta
9EST	A	beta
1I9I	H	beta
1LO0	H	beta
1LO2	H	beta
1OQ1	A	beta
1Q8S	A	beta
1V6J	A	beta
1ZRU	A	beta
2AXH	A	beta
2AXJ	A	beta
2DQT	H	beta
2DQU	H	beta
2VXV	H	beta
3AAZ	A	beta
3AZY	A	beta
3B00	A	beta
3BKM	H	beta
3EOT	H	beta
3FN0	H	beta
3I4I	A	beta
3MLY	H	beta
3NA9	H	beta
3NAA	H	beta
3NT9	A	beta
3TNN	A	beta
4DVB	A	beta
4EBQ	H	beta
4GAJ	H	beta
1FW3	A	beta
1GIG	H	beta
1LO3	H	beta
1MCP	H	beta
1N3P	A	beta
1NC2	A	beta
1NC4	A	beta
1Q8Q	A	beta
1Q8V	A	beta
1RZF	H	beta
1UIS	A	beta
2B0S	H	beta
2B1A	H	beta
2B1H	H	beta
2CIS	A	beta
2GKI	A	beta
2GN7	A	beta
2MCP	H	beta
2Z92	A	beta
3B01	A	beta
3B90	A	beta
3BX9	A	beta
3BXA	A	beta
3E5T	A	beta
3E5V	A	beta
3E8U	H	beta
3H1O	A	beta
3NAB	H	beta
3P0V	H	beta
3PJ7	A	beta
3PJB	A	beta
1F3D	H	beta
1H4U	A	beta
1IM0	A	beta
1MJU	H	beta
1U0A	A	beta
1URX	A	beta
2CIQ	A	beta
2DTM	H	beta
2FBJ	H	beta
3AXD	A	beta
3AXE	A	beta
3C8W	A	beta
3IU4	H	beta
3OF6	A	beta
3RFZ	A	beta
4FQH	A	beta
4HQQ	H	beta
1F4Y	H	beta
1MVE	A	beta
1PG7	H	beta
2C9I	A	beta
2D7F	A	beta
2P2K	A	beta
2P37	A	beta
2VY0	A	beta
2ZA9	A	beta
3A0K	A	beta
3AZZ	A	beta
3CQO	A	beta
3QEH	A	beta
3U1S	H	beta
1ETZ	A	beta
1F4W	H	beta
1F4X	H	beta
1ILZ	A	beta
1KTR	L	beta
1TLW	A	beta
1TLZ	A	beta
1ZM1	A	beta
2CWS	A	beta
2ZAB	A	beta
2ZAC	A	beta
3IFN	H	beta
3NZ8	A	beta
4AT6	A	beta
4GAG	H	beta
2D3P	A	beta
2P1Y	A	beta
2QHR	H	beta
3BH3	A	beta
3C2A	H	beta
3IFL	H	beta
3INU	H	beta
3K4Z	A	beta
3KYG	A	beta
3Q6G	H	beta
3QCU	H	beta
3QCV	H	beta
4GXV	H	beta
1JHK	H	beta
1JPT	H	beta
1KCV	H	beta
1Q1J	H	beta
1VPO	H	beta
2ZCH	H	beta
3AZX	A	beta
3LRS	A	beta
3OAZ	H	beta
3QLQ	A	beta
1BH3	A	beta
1H3I	A	beta
1MT6	A	beta
1WUV	A	beta
1YBI	A	beta
2CWM	A	beta
2D3R	A	beta
2PHF	A	beta
2W1N	A	beta
2YKL	H	beta
2ZAA	A	beta
1BBD	H	beta
1IL1	A	beta
1TET	H	beta
1TLY	A	beta
2LKF	A	beta
2R49	A	beta
3D4K	A	beta
3GHE	H	beta
3PRN	A	beta
3QCT	H	beta
4HPO	H	beta
6PRN	A	beta
1D5I	H	beta
1P5V	A	beta
2CY6	A	beta
2EF6	A	beta
2GDF	A	beta
2P34	A	beta
2RIK	A	beta
2RJM	A	beta
3GHB	H	beta
3Q5T	A	beta
3QHF	H	beta
8PRN	A	beta
1DQD	H	beta
1JGL	H	beta
1KC5	H	beta
1NCW	H	beta
2BRR	H	beta
2O62	A	beta
2PHU	A	beta
2PRN	A	beta
2XA8	H	beta
2YK1	H	beta
2Z42	A	beta
3MLU	H	beta
3PIQ	A	beta
3U36	A	beta
1LO4	H	beta
2PHR	A	beta
2PHT	A	beta
2PHW	A	beta
3Q5Y	A	beta
5PRN	A	beta
7PRN	A	beta
2C9A	A	beta
2PHX	A	beta
2WJR	A	beta
1B0R	A	beta
1D6V	H	beta
1P53	A	beta
2ARB	A	beta
2AUY	A	beta
3FID	A	beta
3KJO	A	beta
3KJP	A	beta
4DY6	A	beta
1JGU	H	beta
1JGV	H	beta
1LKF	A	beta
2ARE	A	beta
3LKF	A	beta
3MJ8	A	beta
3V8N	A	beta
4AMK	H	beta
4G6F	B	beta
1QD5	A	beta
1R4X	A	beta
1S1A	A	beta
2CWA	A	beta
2X27	X	beta
3UJQ	A	beta
1K24	A	beta
2J92	A	beta
2WJQ	A	beta
2XZA	H	beta
2XZC	H	beta
3AMQ	A	beta
1JOV	A	beta
4FQL	H	beta
1FW2	A	beta
3ME0	A	beta
3MLV	H	beta
1MUF	A	beta
3MLR	H	beta
3U46	A	beta
2K4T	A	beta
1DBN	A	beta
1O4Y	A	beta
2C4X	A	beta
2F8V	A	beta
1FAY	A	beta
1FNZ	A	beta
1LTE	A	beta
1QZ1	A	beta
1I3H	A	beta
2C26	A	beta
3M2L	A	beta
1C16	A	beta
1FYU	A	beta
2ZBJ	A	beta
3M4D	A	beta
2CYF	A	beta
1H9W	A	beta
1PRN	A	beta
2AR6	A	beta
2JDZ	A	beta
3FLP	A	beta
3RRD	A	beta
3SH3	A	beta
3SNM	A	beta
4DPN	A	beta
1HQL	A	beta
3AX4	A	beta
3FBQ	A	beta
3JU9	A	beta
3TCL	A	beta
1FNY	A	beta
4AEH	H	beta
1DQ1	A	beta
1F9K	A	beta
2GME	A	beta
2UU8	A	beta
2YZ4	A	beta
3NWK	A	beta
3U4B	H	beta
2ARX	A	beta
2GN3	A	beta
2JE7	A	beta
3RS6	A	beta
4H55	A	beta
4I30	A	beta
1GKB	A	beta
1JN2	P	beta
1XQN	A	beta
1H9P	A	beta
1T7D	A	beta
2A7A	A	beta
2G4I	A	beta
3EMN	X	beta
4AYF	A	beta
2OVU	A	beta
2OW4	A	beta
1DQ0	A	beta
1DQ6	A	beta
1MVQ	A	beta
3U4X	A	beta
2GNT	A	beta
2GND	A	beta
1HQW	A	beta
1CQ9	A	beta
1CR7	A	beta
4EN2	A	beta
1CON	A	beta
1DQ5	A	beta
2GMM	A	beta
2GMP	A	beta
2GNB	A	beta
2GNM	A	beta
1JW6	A	beta
2CNA	A	beta
2F6B	A	beta
4IKN	A	beta
1BEK	A	alpha
1BEP	A	alpha
1BEQ	A	alpha
1BES	A	alpha
1BJ9	A	alpha
1DCI	A	alpha
1EOH	A	alpha
1GM9	A	alpha
1GWC	A	alpha
1H6O	A	alpha
1IXZ	A	alpha
1J77	A	alpha
1K3L	A	alpha
1K3Y	A	alpha
1LTZ	A	alpha
1QGI	A	alpha
1R8M	E	alpha
1VF1	A	alpha
1VF2	A	alpha
1WG0	A	alpha
2G7L	A	alpha
2HXI	A	alpha
2IAI	A	alpha
2R6K	A	alpha
2X4Z	A	alpha
2XA4	A	alpha
3F66	A	alpha
3FK2	A	alpha
3HTH	A	alpha
3I69	A	alpha
3LPB	A	alpha
4APP	A	alpha
4E2L	A	alpha
4E6D	A	alpha
1BEM	A	alpha
1F3B	A	alpha
1FFH	A	alpha
1H6P	A	alpha
1JLV	A	alpha
1K0D	A	alpha
1P3T	A	alpha
1P3V	A	alpha
1PL2	A	alpha
1TR4	A	alpha
2A0L	A	alpha
2IMI	A	alpha
2IMK	A	alpha
2OF7	A	alpha
2VNX	X	alpha
2VO4	A	alpha
3C24	A	alpha
3FUU	A	alpha
3H4E	A	alpha
3KFA	A	alpha
3MOY	A	alpha
3NSP	A	alpha
3QAG	A	alpha
3VLN	A	alpha
1EV4	A	alpha
1GK9	A	alpha
1VF3	A	alpha
1WBE	A	alpha
1YHW	A	alpha
1Z6O	A	alpha
1ZGN	A	alpha
2KN6	A	alpha
2PPY	A	alpha
3F63	A	alpha
3HIM	A	alpha
3HTI	A	alpha
3N5O	A	alpha
3SLL	A	alpha
3TJM	A	alpha
4BBF	A	alpha
4HGE	A	alpha
1COL	A	alpha
1K0B	A	alpha
1LTU	A	alpha
1ML6	A	alpha
1PX7	A	alpha
1SWX	A	alpha
1UIY	A	alpha
1YHV	A	alpha
2A2R	A	alpha
2A2S	A	alpha
2EVS	A	alpha
2FQ1	A	alpha
2GHH	X	alpha
2OI8	A	alpha
2OSA	A	alpha
2VX2	A	alpha
2WA6	A	alpha
3AJI	A	alpha
3D1L	A	alpha
3HKR	A	alpha
3IE3	A	alpha
3N9J	A	alpha
3Q18	A	alpha
3UGC	A	alpha
4B22	A	alpha
4B23	A	alpha
4HSB	A	alpha
1A2F	A	alpha
1A2G	A	alpha
1AA4	A	alpha
1AC4	A	alpha
1AC8	A	alpha
1AEB	A	alpha
1AED	A	alpha
1AEE	A	alpha
1AEF	A	alpha
1AEG	A	alpha
1AEH	A	alpha
1AEJ	A	alpha
1AEK	A	alpha
1AEM	A	alpha
1AEN	A	alpha
1AEO	A	alpha
1AEQ	A	alpha
1AES	A	alpha
1AET	A	alpha
1AEU	A	alpha
1AEV	A	alpha
1CCA	A	alpha
1CCB	A	alpha
1CCC	A	alpha
1CCE	A	alpha
1CCG	A	alpha
1CCI	A	alpha
1CCJ	A	alpha
1CCK	A	alpha
1CCL	A	alpha
1CCP	A	alpha
1CMP	A	alpha
1CMQ	A	alpha
1CMT	A	alpha
1CMU	A	alpha
1CPD	A	alpha
1CPE	A	alpha
1CPF	A	alpha
1CPG	A	alpha
1CYF	A	alpha
1DCC	A	alpha
1FM6	A	alpha
1IZ1	A	alpha
1JLW	A	alpha
1JZR	A	alpha
1LBK	A	alpha
1LTV	A	alpha
1RYC	A	alpha
1VJB	A	alpha
2BV7	A	alpha
2CCP	A	alpha
2CEP	A	alpha
2CYP	A	alpha
2DVW	A	alpha
2I6H	A	alpha
2I76	A	alpha
2W2H	A	alpha
2WA7	A	alpha
2ZQQ	A	alpha
3B5R	A	alpha
3B67	A	alpha
3CCP	A	alpha
3CCX	A	alpha
3CSI	A	alpha
3CSJ	A	alpha
3F6D	A	alpha
3HOP	A	alpha
3IUV	A	alpha
3R29	A	alpha
4CCP	A	alpha
4CCX	A	alpha
5CCP	A	alpha
6CCP	A	alpha
7CCP	A	alpha
1FQY	A	alpha
1HZD	A	alpha
1MJ3	A	alpha
1OW3	A	alpha
1OYJ	A	alpha
1QQ5	A	alpha
1S9P	A	alpha
1SOG	A	alpha
1TFJ	A	alpha
1U9O	A	alpha
1XDK	A	alpha
1XT0	B	alpha
2CL4	X	alpha
2EVT	A	alpha
2HW5	A	alpha
2LBD	A	alpha
2PBE	A	alpha
2PZ9	A	alpha
2XI6	A	alpha
2XIF	A	alpha
2XIH	A	alpha
2Y6A	A	alpha
3B65	A	alpha
3B66	A	alpha
3F1B	A	alpha
3G64	A	alpha
3G7R	A	alpha
3H81	A	alpha
3KQF	A	alpha
3RLJ	A	alpha
3S0K	A	alpha
3S6I	A	alpha
3VK9	A	alpha
4B21	A	alpha
4B24	A	alpha
1BMT	A	alpha
1IXC	A	alpha
1QGJ	A	alpha
1TJT	A	alpha
1V0H	X	alpha
1VB5	A	alpha
2EVL	A	alpha
2GGN	X	alpha
2GHC	X	alpha
2GHD	X	alpha
2ITB	A	alpha
2NG1	A	alpha
2RAE	A	alpha
2VCN	A	alpha
2VO2	X	alpha
2XJ6	A	alpha
3D4V	A	alpha
3DCF	A	alpha
3F0C	A	alpha
3FY0	A	alpha
3KNW	A	alpha
3L82	A	alpha
3LBD	A	alpha
3NTE	A	alpha
3P05	A	alpha
3Q1T	A	alpha
3V78	A	alpha
3VNX	A	alpha
3ZCG	A	alpha
4LBD	A	alpha
1A37	A	alpha
1BRD	A	alpha
1FM9	A	alpha
1G6Y	A	alpha
1KKQ	A	alpha
1OAF	A	alpha
1OAG	A	alpha
1S9Q	A	alpha
1SH5	A	alpha
2EJ5	A	alpha
2EVD	A	alpha
2GHE	X	alpha
2OUX	A	alpha
2PJQ	A	alpha
2QQ3	A	alpha
2VCF	X	alpha
2VCS	A	alpha
2VNZ	X	alpha
2WD4	A	alpha
2X9D	A	alpha
2XGD	A	alpha
2Y6B	A	alpha
2ZQR	A	alpha
3CCY	A	alpha
3EYB	A	alpha
3G17	A	alpha
3QPL	A	alpha
3RIC	A	alpha
4ASZ	A	alpha
1A4O	A	alpha
1BSX	A	alpha
1HJ1	A	alpha
1QQ6	A	alpha
1SX6	A	alpha
1UI5	A	alpha
1VI0	A	alpha
1WKU	A	alpha
2AG8	A	alpha
2EUK	A	alpha
2EUM	A	alpha
2P7Z	A	alpha
2R0O	A	alpha
3BCG	A	alpha
3CWR	A	alpha
3D24	A	alpha
3F7P	A	alpha
3HRX	A	alpha
3HTA	A	alpha
3NG1	A	alpha
3R2A	A	alpha
3RWV	A	alpha
3RZN	A	alpha
3S0I	A	alpha
3T88	A	alpha
3V6G	A	alpha
4AT4	A	alpha
4DAW	A	alpha
1A0P	A	alpha
1O9K	A	alpha
1QQ7	A	alpha
1SH6	A	alpha
1WEI	A	alpha
1YQG	A	alpha
2NP5	A	alpha
2OER	A	alpha
2PBP	A	alpha
2QE4	A	alpha
2V27	A	alpha
3CW7	A	alpha
3CWT	A	alpha
3FAL	A	alpha
3FXZ	A	alpha
3MZO	A	alpha
1BM1	A	alpha
1ERR	A	alpha
1FTS	A	alpha
1P93	A	alpha
2FW2	A	alpha
2GTR	A	alpha
2HY8	1	alpha
2IA8	A	alpha
2P10	A	alpha
2P4X	A	alpha
2Q52	A	alpha
2QGS	A	alpha
3BRU	A	alpha
3F7C	A	alpha
3GF9	A	alpha
3I47	A	alpha
3M9I	A	alpha
3OZJ	A	alpha
3TP0	A	alpha
3ZQF	A	alpha
1BRX	A	alpha
1HU3	A	alpha
1K74	A	alpha
1KS9	A	alpha
1KXM	A	alpha
1KXN	A	alpha
1NG1	A	alpha
1U9N	A	alpha
1WTD	A	alpha
2CNW	A	alpha
2D6Y	A	alpha
2G7G	A	alpha
2H56	A	alpha
2I3F	A	alpha
2J7P	A	alpha
2W53	A	alpha
2X6O	A	alpha
2ZD2	A	alpha
3BU8	A	alpha
3EO2	A	alpha
3R5M	A	alpha
4AUX	A	alpha
1A52	A	alpha
1EOI	A	alpha
1G6W	A	alpha
1IW8	A	alpha
1K0C	A	alpha
1LV2	A	alpha
1XV9	A	alpha
1XVP	A	alpha
2FJ1	A	alpha
2GFN	A	alpha
2IBD	A	alpha
2NS7	A	alpha
2P1V	A	alpha
2QRX	A	alpha
2QVA	A	alpha
2ZY0	A	alpha
3BUA	A	alpha
3CVS	A	alpha
3CWA	A	alpha
3CWU	A	alpha
3H4M	A	alpha
1JKU	A	alpha
1JKV	A	alpha
1KG3	A	alpha
1O9I	A	alpha
1PU7	A	alpha
1PU8	A	alpha
1RQL	A	alpha
1RQN	A	alpha
1T5P	A	alpha
2G3B	A	alpha
2NS8	A	alpha
2Q9R	A	alpha
2RCY	A	alpha
2WA5	A	alpha
3CJW	A	alpha
3CVT	A	alpha
3CWS	A	alpha
3IRU	A	alpha
1LVA	A	alpha
1MKR	A	alpha
1R8J	A	alpha
1SWV	A	alpha
1W2Y	A	alpha
2GPP	A	alpha
2GPU	A	alpha
2ICV	A	alpha
2P1U	A	alpha
2QOP	A	alpha
2UZD	A	alpha
2WOE	A	alpha
2ZAS	A	alpha
2ZXZ	A	alpha
3BYI	A	alpha
3DEW	A	alpha
3HIN	A	alpha
3KMZ	A	alpha
3KWY	A	alpha
3MYB	A	alpha
3PCU	A	alpha
3PRG	A	alpha
3RIW	A	alpha
3SFI	A	alpha
4G86	A	alpha
1EXN	A	alpha
1JXZ	A	alpha
1MKQ	A	alpha
1ML2	A	alpha
1PVS	A	alpha
1WG8	A	alpha
1XLS	A	alpha
2B11	A	alpha
2B6C	A	alpha
2ID3	A	alpha
2O57	A	alpha
2R31	A	alpha
2RAS	A	alpha
2VPR	A	alpha
2WOC	A	alpha
2WOD	A	alpha
3B8N	A	alpha
3ERT	A	alpha
3FK7	A	alpha
3KNT	A	alpha
3P9T	A	alpha
3RIV	A	alpha
3SDG	A	alpha
4GED	A	alpha
1AT9	A	alpha
1DXX	A	alpha
1F5X	A	alpha
1IYN	A	alpha
1KV6	A	alpha
1P4X	A	alpha
1PU6	A	alpha
1R5L	A	alpha
1RDT	A	alpha
1RZ4	A	alpha
1SWW	A	alpha
1TFC	A	alpha
2EYI	A	alpha
2HKU	A	alpha
2P7G	A	alpha
2VKE	A	alpha
2XPV	A	alpha
3A9E	A	alpha
3BQO	A	alpha
3FK6	A	alpha
4CSM	A	alpha
1D2T	A	alpha
1DSE	A	alpha
1H6I	A	alpha
1H9U	A	alpha
1N1C	A	alpha
1OKK	A	alpha
1UI6	A	alpha
2EYN	A	alpha
2HS5	A	alpha
2HYJ	A	alpha
2P7A	A	alpha
2Q7F	A	alpha
2XB5	A	alpha
2YLY	A	alpha
3G1L	A	alpha
3GYU	A	alpha
3Q0V	A	alpha
3ZQH	A	alpha
4AC0	A	alpha
1I4T	A	alpha
1J8Y	F	alpha
1KG4	A	alpha
1KQJ	A	alpha
1M7W	A	alpha
1OIP	A	alpha
1UHL	A	alpha
1WEF	A	alpha
1WEG	A	alpha
2A96	A	alpha
2BRD	A	alpha
2GRA	A	alpha
2P1T	A	alpha
2Q4U	A	alpha
2Q6R	A	alpha
2QW4	A	alpha
2VKV	A	alpha
2XPU	A	alpha
3CSM	A	alpha
3F0Z	A	alpha
3G1M	A	alpha
3HF6	A	alpha
3HF8	A	alpha
3Q3S	A	alpha
3ZQG	A	alpha
5CSM	A	alpha
1BRR	A	alpha
1K0A	A	alpha
1KG2	A	alpha
1KG5	A	alpha
1KG6	A	alpha
1KG7	A	alpha
1O87	A	alpha
2CIC	A	alpha
2HXO	A	alpha
2IPB	A	alpha
2RGZ	A	alpha
2RHA	A	alpha
2XDN	A	alpha
2XPW	A	alpha
3B8M	A	alpha
3DHW	A	alpha
3FHG	A	alpha
3G1O	A	alpha
3HFB	A	alpha
3RIU	A	alpha
3TP3	A	alpha
3UUC	A	alpha
3UVV	A	alpha
3VIB	A	alpha
4A4V	A	alpha
4A4W	A	alpha
1G5Y	A	alpha
1I37	A	alpha
1I38	A	alpha
1I4L	A	alpha
1JPN	A	alpha
1KEA	A	alpha
1MVC	A	alpha
1XLY	A	alpha
1XNN	A	alpha
2AHR	A	alpha
2C03	A	alpha
2E2R	A	alpha
2EWP	A	alpha
2GR9	A	alpha
2IHQ	A	alpha
2Q4X	A	alpha
2XRL	A	alpha
2ZBS	A	alpha
2ZKC	A	alpha
3C2B	A	alpha
3IPS	A	alpha
3O8H	A	alpha
3OBB	A	alpha
4FHI	A	alpha
4G1Y	A	alpha
1C1K	A	alpha
1DKF	A	alpha
1ERE	A	alpha
1I36	A	alpha
1MV9	A	alpha
1T56	A	alpha
1XB7	A	alpha
1Z77	A	alpha
2D05	A	alpha
2I0J	A	alpha
2QTU	A	alpha
2UXI	A	alpha
2YFE	A	alpha
3B9P	A	alpha
3BQY	A	alpha
3ERD	A	alpha
3FUG	A	alpha
3GW4	A	alpha
3K6P	A	alpha
3MNL	A	alpha
3O8G	A	alpha
3Q0U	A	alpha
3Q0W	A	alpha
3QK8	A	alpha
3SXY	A	alpha
4H0L	A	alpha
4I76	A	alpha
1A38	A	alpha
1AK0	A	alpha
1J8M	F	alpha
1OVL	A	alpha
1Q4X	A	alpha
1YB4	A	alpha
1YJE	A	alpha
2ACL	A	alpha
2AMF	A	alpha
2BE4	A	alpha
2GWX	A	alpha
2PJL	A	alpha
2QTQ	A	alpha
2UXU	A	alpha
3BHQ	A	alpha
3H90	A	alpha
3IHU	A	alpha
3OAP	A	alpha
3Q3C	A	alpha
1A28	A	alpha
1CWQ	A	alpha
1G1U	A	alpha
1GWX	A	alpha
1OIZ	A	alpha
1P5X	A	alpha
1QHJ	A	alpha
1QKO	A	alpha
1QKP	A	alpha
1XIU	A	alpha
1YY4	A	alpha
1Z0X	A	alpha
2B6O	A	alpha
2FSZ	A	alpha
2I0G	A	alpha
2IOK	A	alpha
2JF9	A	alpha
2ZII	A	alpha
3B68	A	alpha
3GD8	A	alpha
3IQJ	A	alpha
3K23	A	alpha
3N0U	A	alpha
3ZQI	A	alpha
4DM8	A	alpha
4FHH	A	alpha
4I6Z	A	alpha
1DVG	A	alpha
1FBK	A	alpha
1FD0	A	alpha
1G50	A	alpha
1MB8	A	alpha
1OT7	A	alpha
1OTV	A	alpha
1PZL	A	alpha
1R20	A	alpha
1U3S	A	alpha
1VIN	A	alpha
1XO2	A	alpha
2B23	A	alpha
2FM9	A	alpha
2GP7	A	alpha
2GPV	A	alpha
2HUC	A	alpha
2O7O	A	alpha
2PIN	A	alpha
2RC1	X	alpha
2UXP	A	alpha
3B6C	A	alpha
3EUP	A	alpha
3FHF	A	alpha
3FMS	A	alpha
3FS1	A	alpha
3GYT	A	alpha
3IH2	A	alpha
3IH3	A	alpha
3IH4	A	alpha
3OS9	A	alpha
3TRI	A	alpha
1EXX	A	alpha
1J2C	A	alpha
1P8D	A	alpha
1R0D	A	alpha
1RKT	A	alpha
1XQC	A	alpha
2AKC	A	alpha
2F2G	A	alpha
2FFZ	A	alpha
2GPO	A	alpha
2IEK	A	alpha
2PL2	A	alpha
2UXO	A	alpha
2YJD	A	alpha
2ZXM	A	alpha
3E2N	A	alpha
3IPQ	A	alpha
3VRT	A	alpha
4G20	A	alpha
4H44	A	alpha
4J26	A	alpha
4PRG	A	alpha
1LS1	A	alpha
1P8U	A	alpha
1TLV	A	alpha
1U3Q	A	alpha
1WDY	A	alpha
1WZ8	A	alpha
1Y9R	A	alpha
1YMG	A	alpha
2ID6	A	alpha
2J46	A	alpha
2OCF	A	alpha
2OVM	A	alpha
2UXH	A	alpha
3B6A	A	alpha
3F10	A	alpha
3GWX	A	alpha
3I0W	A	alpha
3LOC	A	alpha
3R98	A	alpha
3R99	A	alpha
4DM6	A	alpha
1DVE	A	alpha
1NHZ	A	alpha
1OSH	A	alpha
1OSV	A	alpha
1PCG	A	alpha
1QKN	A	alpha
1RC2	A	alpha
1U74	A	alpha
1UPV	A	alpha
1UPW	A	alpha
2AT9	A	alpha
2FGN	A	alpha
2GIU	A	alpha
2OAX	A	alpha
2PCB	A	alpha
2V23	A	alpha
2Z4B	A	alpha
2ZLA	A	alpha
3D57	A	alpha
3H52	A	alpha
3I0X	A	alpha
3IXP	A	alpha
3OLS	A	alpha
3OMO	A	alpha
3OMQ	A	alpha
4A6Z	A	alpha
4A71	A	alpha
4A7M	A	alpha
1DJ1	A	alpha
1E3A	A	alpha
1FBY	A	alpha
1G2N	A	alpha
1N46	A	alpha
1O0W	A	alpha
1PQ9	A	alpha
1QZ4	A	alpha
1SDI	A	alpha
1UOM	A	alpha
1X7E	A	alpha
1X7J	A	alpha
1XNX	A	alpha
1ZAF	A	alpha
2B6P	A	alpha
2C04	A	alpha
2CVZ	A	alpha
2GB8	A	alpha
2J45	A	alpha
2JFA	A	alpha
2JJ3	A	alpha
2JTI	A	alpha
2PCC	A	alpha
2QPP	A	alpha
2QZO	A	alpha
2V2E	A	alpha
2X07	A	alpha
2XIL	A	alpha
2XJ5	A	alpha
2XJ8	A	alpha
2Y5A	A	alpha
2YCG	A	alpha
2ZL9	A	alpha
2ZT9	A	alpha
3AUN	A	alpha
3C07	A	alpha
3FC6	A	alpha
3HOK	A	alpha
3KKD	A	alpha
3OMP	A	alpha
3PJA	A	alpha
3V3E	A	alpha
4A78	A	alpha
4G21	A	alpha
4J24	A	alpha
1DSG	A	alpha
1EG3	A	alpha
1FCZ	A	alpha
1HG4	A	alpha
1PRG	A	alpha
1S6V	A	alpha
1U9E	A	alpha
1X04	A	alpha
1ZKG	A	alpha
2C08	A	alpha
2H77	A	alpha
2J7X	A	alpha
2NW4	A	alpha
2PKL	A	alpha
2PV7	A	alpha
2WJK	A	alpha
3A2J	A	alpha
3AFR	A	alpha
3KMR	A	alpha
3OLL	A	alpha
3OSA	A	alpha
3UP3	A	alpha
4FPD	A	alpha
4G2H	A	alpha
4H13	A	alpha
1EBE	A	alpha
1EXA	A	alpha
1FCY	A	alpha
1H9T	A	alpha
1IX3	A	alpha
1IX4	A	alpha
1KEY	A	alpha
1KOK	A	alpha
1KRJ	A	alpha
1MK8	A	alpha
1OGL	A	alpha
1P6D	A	alpha
1PDU	A	alpha
1QKU	A	alpha
1RKH	A	alpha
1S73	A	alpha
1SBM	A	alpha
1SDQ	A	alpha
1STQ	A	alpha
1ULX	A	alpha
1VGI	A	alpha
1VPD	A	alpha
1X76	A	alpha
1XZX	X	alpha
1YIM	A	alpha
1Z53	A	alpha
1Z95	A	alpha
1ZBY	A	alpha
1ZBZ	A	alpha
1ZKY	A	alpha
2ANZ	A	alpha
2AQD	A	alpha
2AS1	A	alpha
2AS2	A	alpha
2AS3	A	alpha
2AS4	A	alpha
2AS6	A	alpha
2B10	A	alpha
2BCN	A	alpha
2DY5	A	alpha
2EUN	A	alpha
2EUO	A	alpha
2EUP	A	alpha
2EUQ	A	alpha
2EUR	A	alpha
2EUS	A	alpha
2EUT	A	alpha
2EUU	A	alpha
2G5O	A	alpha
2J7Y	A	alpha
2OVH	A	alpha
2Q5G	A	alpha
2RBT	X	alpha
2RBU	X	alpha
2RBV	X	alpha
2RBW	X	alpha
2RBX	X	alpha
2RBY	X	alpha
2RBZ	X	alpha
2RC0	X	alpha
2RC2	X	alpha
2ZLC	A	alpha
3AJC	A	alpha
3E7C	A	alpha
3F7D	A	alpha
3M23	A	alpha
3M25	A	alpha
3M26	A	alpha
3M27	A	alpha
3M28	A	alpha
3M29	A	alpha
3M2A	A	alpha
3M2B	A	alpha
3M2C	A	alpha
3M2D	A	alpha
3M2E	A	alpha
3M2F	A	alpha
3M2G	A	alpha
3M2H	A	alpha
3M2I	A	alpha
3UU7	A	alpha
1DS4	A	alpha
1DZE	A	alpha
1FCX	A	alpha
1IVJ	A	alpha
1J02	A	alpha
1J4N	A	alpha
1JOW	A	alpha
1MZN	A	alpha
1NQ1	A	alpha
1PQ6	A	alpha
1PQC	A	alpha
1R2N	A	alpha
1SOR	A	alpha
1U75	A	alpha
1UAZ	A	alpha
1UBB	A	alpha
1X03	A	alpha
1X7B	A	alpha
1XK1	A	alpha
1Z72	A	alpha
2B9R	A	alpha
2DI3	A	alpha
2E7E	A	alpha
2FAI	A	alpha
2NV7	A	alpha
2OPT	A	alpha
2Q32	A	alpha
2QXM	A	alpha
2ZMI	A	alpha
2ZMJ	A	alpha
3I9T	A	alpha
3I9U	A	alpha
3K22	A	alpha
3NRG	A	alpha
3V3Q	A	alpha
3VRU	A	alpha
3VRV	A	alpha
3VRW	A	alpha
4G7P	A	alpha
4G7T	A	alpha
4G8W	A	alpha
1C8R	A	alpha
1DJ5	A	alpha
1DSO	A	alpha
1DSP	A	alpha
1E3K	A	alpha
1F50	A	alpha
1H99	A	alpha
1JCI	A	alpha
1JDR	A	alpha
1L2J	A	alpha
1M0K	A	alpha
1M0L	A	alpha
1M0M	A	alpha
1NAX	A	alpha
1OYK	A	alpha
1P8I	A	alpha
1R84	A	alpha
1UCQ	A	alpha
1URU	A	alpha
1WP4	A	alpha
1X78	A	alpha
1XAP	A	alpha
1YIN	A	alpha
1YYE	A	alpha
2ABM	A	alpha
2BJ4	A	alpha
2F2C	A	alpha
2F33	A	alpha
2GF2	A	alpha
2J4A	A	alpha
2NTU	A	alpha
2NTW	A	alpha
2QZC	A	alpha
2ZFX	A	alpha
2ZVU	A	alpha
2ZXN	A	alpha
3A2H	A	alpha
3CLD	A	alpha
3ILZ	A	alpha
3JZC	A	alpha
3MBV	A	alpha
3MVP	A	alpha
3NO6	A	alpha
3NS0	A	alpha
3OKI	A	alpha
3QB5	A	alpha
3TGM	A	alpha
3UP0	A	alpha
4DMA	A	alpha
4DQM	A	alpha
4G1D	A	alpha
4G7L	A	alpha
4G7U	A	alpha
4G8U	A	alpha
4G98	A	alpha
4G99	A	alpha
1C3W	A	alpha
1FBB	A	alpha
1H9G	A	alpha
1I4D	A	alpha
1J1J	A	alpha
1JV7	A	alpha
1KG8	A	alpha
1KG9	A	alpha
1KGB	A	alpha
1NI6	A	alpha
1NUO	A	alpha
1O0A	A	alpha
1P6E	A	alpha
1RTW	A	alpha
1SJ0	A	alpha
1TWN	A	alpha
1TWR	A	alpha
1UT5	A	alpha
1XJZ	A	alpha
1XK3	A	alpha
1XP1	A	alpha
1XP6	A	alpha
1XP9	A	alpha
1XPC	A	alpha
1YA3	A	alpha
1ZWW	A	alpha
2ABI	A	alpha
2B1Z	A	alpha
2I1X	A	alpha
2I20	A	alpha
2I21	A	alpha
2IOG	A	alpha
2PIV	A	alpha
2PRG	A	alpha
2WJL	A	alpha
2Z68	A	alpha
3BQD	A	alpha
3HC6	A	alpha
3HM1	A	alpha
3HNH	A	alpha
3HZF	A	alpha
3L3X	A	alpha
3OKH	A	alpha
3RLL	A	alpha
3S9S	A	alpha
3TUJ	A	alpha
3VJS	A	alpha
4G8P	A	alpha
4HLW	A	alpha
1CSM	A	alpha
1F4Z	A	alpha
1H68	A	alpha
1IW6	A	alpha
1IW9	A	alpha
1IXF	A	alpha
1JPJ	A	alpha
1L2I	A	alpha
1N45	A	alpha
1OGK	A	alpha
1OYL	A	alpha
1P8H	A	alpha
1RCW	A	alpha
1RJK	A	alpha
1RKG	A	alpha
1S13	A	alpha
1S51	A	alpha
1TN5	A	alpha
1WNV	A	alpha
1WNX	A	alpha
1XK2	A	alpha
1ZDT	A	alpha
2AMA	A	alpha
2FBQ	A	alpha
2G44	A	alpha
2O4R	A	alpha
2Q6J	A	alpha
2QPY	A	alpha
2QXS	A	alpha
2R6I	A	alpha
2R6W	A	alpha
2R6Y	A	alpha
3A2I	A	alpha
3AUQ	A	alpha
3AZ3	A	alpha
3C18	A	alpha
3D90	A	alpha
3GD2	A	alpha
3HLV	A	alpha
3K4F	A	alpha
3UUD	A	alpha
3VHW	A	alpha
3VJT	A	alpha
4DOR	A	alpha
1GU8	A	alpha
1IW1	A	alpha
1JGJ	A	alpha
1N3U	A	alpha
1NQ2	A	alpha
1OZE	A	alpha
1OZR	A	alpha
1OZW	A	alpha
1PXS	A	alpha
1RK3	A	alpha
1U3R	A	alpha
1WNW	A	alpha
1WZD	A	alpha
1WZF	A	alpha
1WZG	A	alpha
1ZDU	A	alpha
2AX7	A	alpha
2AX8	A	alpha
2AX9	A	alpha
2AXA	A	alpha
2CJE	A	alpha
2KSY	A	alpha
2O4J	A	alpha
2O9F	A	alpha
2PIP	L	alpha
2PIU	A	alpha
2PIX	A	alpha
2Q3Y	A	alpha
2QR9	A	alpha
2W9F	A	alpha
2X08	A	alpha
2YAT	A	alpha
2YHD	A	alpha
2ZMH	A	alpha
3CUC	A	alpha
3CZY	A	alpha
3FXV	A	alpha
3HQ5	A	alpha
3I8R	A	alpha
3IPU	A	alpha
3JZB	A	alpha
3MOO	A	alpha
3RK6	A	alpha
3UUA	A	alpha
3V4A	A	alpha
4E2J	A	alpha
1DOW	A	alpha
1GUE	A	alpha
1HW1	A	alpha
1IW0	A	alpha
1OZL	A	alpha
1QKT	A	alpha
1S8C	A	alpha
1XK0	A	alpha
1YOK	A	alpha
2A2M	A	alpha
2A2O	A	alpha
2B1V	A	alpha
2FIC	A	alpha
2I0M	A	alpha
2Q7I	A	alpha
2Q8S	A	alpha
2QA8	A	alpha
2QGT	A	alpha
2YLP	A	alpha
2Z55	A	alpha
3DT3	A	alpha
3FLI	A	alpha
3IA6	A	alpha
3IMY	A	alpha
3L03	A	alpha
3LLQ	A	alpha
3OOK	A	alpha
3P89	A	alpha
3Q95	A	alpha
1EKU	A	alpha
1I49	A	alpha
1LKV	X	alpha
1M2Z	A	alpha
1NAV	A	alpha
1NYX	A	alpha
1PXR	A	alpha
1Q5I	A	alpha
1S0Z	A	alpha
1TN0	A	alpha
1U5P	A	alpha
1X0I	1	alpha
1Y0X	X	alpha
2A6B	A	alpha
2H79	A	alpha
2I2O	A	alpha
2P4Y	A	alpha
2PIQ	A	alpha
2PIT	A	alpha
2Q1V	A	alpha
2Q7K	A	alpha
2QGW	A	alpha
2Z0V	A	alpha
3AXJ	A	alpha
3CLL	A	alpha
3DCT	A	alpha
3ET1	A	alpha
3F5C	A	alpha
3GWS	X	alpha
3LHQ	A	alpha
3NKC	A	alpha
3OLF	A	alpha
3OMK	A	alpha
3OMM	A	alpha
3PLZ	A	alpha
3QT0	A	alpha
3RUU	A	alpha
3RY9	A	alpha
3T45	A	alpha
4E4K	A	alpha
1GS4	A	alpha
1IE9	A	alpha
1JV6	A	alpha
1KU2	A	alpha
1R6G	A	alpha
1S19	A	alpha
1T73	A	alpha
1V8X	A	alpha
1X0K	1	alpha
1X0S	A	alpha
1XG7	A	alpha
1ZGY	A	alpha
2AM9	A	alpha
2AO6	A	alpha
2F93	A	alpha
2HB8	A	alpha
2OUZ	A	alpha
2P15	A	alpha
2Q5S	A	alpha
2VV0	A	alpha
2XYW	A	alpha
2ZFE	A	alpha
3A3Z	X	alpha
3A40	X	alpha
3C7J	A	alpha
3CWD	A	alpha
3E7Q	A	alpha
3GN8	A	alpha
3L1B	A	alpha
3MNE	A	alpha
3MNP	A	alpha
3RUT	A	alpha
3SOG	A	alpha
3TUI	A	alpha
3VHZ	A	alpha
3ZQT	A	alpha
4FN9	A	alpha
4G2I	A	alpha
1DB1	A	alpha
1E2X	A	alpha
1H2S	A	alpha
1L6N	A	alpha
1S52	A	alpha
1T76	A	alpha
1UT8	A	alpha
1XOW	A	alpha
1XQO	A	alpha
1ZH7	A	alpha
2AX6	A	alpha
2F95	A	alpha
2HAR	A	alpha
2PIW	A	alpha
2POG	A	alpha
2Q61	A	alpha
2Q6S	A	alpha
2Q7J	A	alpha
2QH6	A	alpha
2QMV	A	alpha
2W96	A	alpha
2YB0	A	alpha
2YLQ	A	alpha
2Z4J	A	alpha
3AX8	A	alpha
3B0T	A	alpha
3B5O	A	alpha
3BEJ	A	alpha
3CS4	A	alpha
3CS6	A	alpha
3FEI	A	alpha
3G8O	A	alpha
3L3Z	A	alpha
3MNO	A	alpha
3N5N	X	alpha
3OOF	A	alpha
3OS8	A	alpha
3P8X	A	alpha
3QAP	A	alpha
3QDC	A	alpha
3TKC	A	alpha
3UTY	A	alpha
3V49	A	alpha
1IE8	A	alpha
1QM8	A	alpha
1T7F	A	alpha
1T8B	A	alpha
1TXI	A	alpha
1TYH	A	alpha
1VGO	A	alpha
1VJM	A	alpha
1WM0	X	alpha
1X7R	A	alpha
1XJ7	A	alpha
1XQ3	A	alpha
1XQP	A	alpha
1YAF	A	alpha
1Z98	A	alpha
2AMB	A	alpha
2AWH	A	alpha
2G0H	A	alpha
2HB7	A	alpha
2O9D	A	alpha
2O9E	A	alpha
2PNU	A	alpha
2YAY	A	alpha
2YAZ	A	alpha
2YLO	A	alpha
2ZK1	A	alpha
3A78	A	alpha
3AM6	A	alpha
3AZ1	A	alpha
3CAZ	A	alpha
3D9S	A	alpha
3G0W	A	alpha
3HML	A	alpha
3M7R	A	alpha
3NKA	A	alpha
3OGT	A	alpha
3PEF	A	alpha
3R8A	A	alpha
3TUZ	A	alpha
3VI0	A	alpha
4HYX	A	alpha
1E3G	A	alpha
1GWR	A	alpha
1HG5	A	alpha
1PK5	A	alpha
1Q5J	A	alpha
1QJB	A	alpha
1T63	A	alpha
1T72	A	alpha
1T79	A	alpha
1WE1	A	alpha
1YP0	A	alpha
1YZ5	A	alpha
2AA2	A	alpha
2EI4	A	alpha
2EVU	A	alpha
2O9G	A	alpha
2OZ7	A	alpha
2Q1H	A	alpha
2Q7L	A	alpha
2V7D	A	alpha
2XYJ	A	alpha
3AZ2	A	alpha
3HAO	A	alpha
3IBX	A	alpha
3KDT	A	alpha
3KPZ	A	alpha
3NK5	A	alpha
3P88	A	alpha
3PO9	A	alpha
3UTV	A	alpha
3UTW	A	alpha
3UTX	A	alpha
3V9V	A	alpha
3VHU	A	alpha
4FN6	A	alpha
4FNE	A	alpha
4HWL	A	alpha
1GWQ	A	alpha
1HFA	A	alpha
1PY6	A	alpha
1QKM	A	alpha
1S35	A	alpha
1S53	A	alpha
1S54	A	alpha
1T5Z	A	alpha
1T65	A	alpha
1XIO	A	alpha
1YMT	A	alpha
1YOW	A	alpha
2A3I	A	alpha
2HAM	A	alpha
2HAS	A	alpha
2HVC	A	alpha
2PIO	A	alpha
2PIR	A	alpha
2Q70	A	alpha
2QA6	A	alpha
2QAB	A	alpha
2RD3	A	alpha
2W8Y	A	alpha
2ZZL	A	alpha
3B3K	A	alpha
3COC	A	alpha
3COD	A	alpha
3FEJ	A	alpha
3G8I	A	alpha
3HAN	A	alpha
3HAQ	A	alpha
3HAS	A	alpha
3HC5	A	alpha
3PDU	A	alpha
3RVF	A	alpha
3SNG	A	alpha
3ZR7	A	alpha
1C3D	A	alpha
1HF8	A	alpha
1HG2	A	alpha
1KME	A	alpha
1NQ0	A	alpha
1S8J	A	alpha
1SC5	A	alpha
1SR7	A	alpha
1T7M	A	alpha
1T7R	A	alpha
1T7T	A	alpha
1XJI	A	alpha
1YUC	A	alpha
1ZUC	A	alpha
2AA7	A	alpha
2EUF	A	alpha
2G0G	A	alpha
2QSE	A	alpha
2ZNO	A	alpha
3AUR	A	alpha
3B5P	A	alpha
3CDP	A	alpha
3DCU	A	alpha
3HAP	A	alpha
3HAR	A	alpha
3KBA	A	alpha
3P1O	A	alpha
3PEQ	A	alpha
3QOU	A	alpha
4EMA	A	alpha
1CUN	A	alpha
1E0P	A	alpha
1IB1	A	alpha
1OTW	A	alpha
1SQN	A	alpha
1SUM	B	alpha
1T74	A	alpha
1TO9	A	alpha
1UDD	A	alpha
2AA5	A	alpha
2AYR	A	alpha
3B1M	A	alpha
3BC5	A	alpha
3D6D	A	alpha
3ET2	A	alpha
3ZRB	A	alpha
4A2J	A	alpha
4F9M	A	alpha
4FGY	A	alpha
1FYH	A	alpha
1I7G	A	alpha
1MGY	A	alpha
2C1N	A	alpha
2F2B	A	alpha
2POB	A	alpha
2QIB	A	alpha
2VSR	A	alpha
2VV2	A	alpha
2XKW	A	alpha
2ZNP	A	alpha
3AAD	A	alpha
3D5F	A	alpha
3LMP	A	alpha
3PBA	A	alpha
3TKM	A	alpha
3U9Q	A	alpha
3ZRA	A	alpha
4DOS	A	alpha
1I7I	A	alpha
1R5K	A	alpha
2BAW	A	alpha
2BNS	A	alpha
2F31	A	alpha
2O9I	A	alpha
2VQ2	A	alpha
2VV3	A	alpha
2W99	A	alpha
3ADU	A	alpha
3B0R	A	alpha
3CDS	A	alpha
3CS8	A	alpha
3DDE	A	alpha
3FUR	A	alpha
3KMG	A	alpha
3NE2	A	alpha
3PW8	A	alpha
3QDN	A	alpha
3VI8	A	alpha
3VJI	A	alpha
1S8L	A	alpha
1ZA0	A	alpha
2FVJ	A	alpha
2HWR	A	alpha
2Q5P	A	alpha
2VV1	A	alpha
2ZK2	A	alpha
2ZNQ	A	alpha
3B0Q	A	alpha
3G9E	A	alpha
3K8S	A	alpha
3MVU	A	alpha
3OZ0	A	alpha
3SP9	A	alpha
3T03	A	alpha
3VHV	A	alpha
4APU	A	alpha
1YAK	A	alpha
2AA6	A	alpha
2AAX	A	alpha
2AB2	A	alpha
2C23	A	alpha
2GTK	A	alpha
2O8P	A	alpha
2Q59	A	alpha
2QCX	A	alpha
2REW	A	alpha
3ADS	A	alpha
3ET3	A	alpha
3GBK	A	alpha
3V9T	A	alpha
4DJ4	A	alpha
4EM9	A	alpha
1EQF	A	alpha
1YWT	A	alpha
2BNP	A	alpha
2F4B	A	alpha
2HWQ	A	alpha
2VST	A	alpha
2W1P	A	alpha
2W2E	A	alpha
2ZVT	A	alpha
3ADW	A	alpha
3DY6	A	alpha
3ET0	A	alpha
3KDU	A	alpha
3O8I	A	alpha
3QKC	A	alpha
3R8I	A	alpha
3SZ1	A	alpha
4FJ3	A	alpha
1JZO	A	alpha_beta
1X0R	A	alpha_beta
4DF0	A	alpha_beta
1JJF	A	alpha_beta
1NND	A	alpha_beta
1TM1	E	alpha_beta
1TM4	E	alpha_beta
1TM5	E	alpha_beta
1TM7	E	alpha_beta
1TMG	E	alpha_beta
1TO1	E	alpha_beta
1TO2	E	alpha_beta
1Y1K	E	alpha_beta
1Y34	E	alpha_beta
1Y3B	E	alpha_beta
1Y3C	E	alpha_beta
1Y3D	E	alpha_beta
1Y4A	E	alpha_beta
2H0I	A	alpha_beta
2ZTH	A	alpha_beta
1TM3	E	alpha_beta
1Y3F	E	alpha_beta
1Y48	E	alpha_beta
2CE3	A	alpha_beta
3TEC	E	alpha_beta
2C8T	A	alpha_beta
2CBY	A	alpha_beta
1H5X	A	alpha_beta
2PYY	A	alpha_beta
3DS8	A	alpha_beta
1N7I	A	alpha_beta
2Y7K	A	alpha_beta
1B02	A	alpha_beta
1BKP	A	alpha_beta
1RYZ	A	alpha_beta
1QGS	A	alpha_beta
1XFJ	A	alpha_beta
2CBZ	A	alpha_beta
3T0O	A	alpha_beta
1OYO	A	alpha_beta
2DUJ	A	alpha_beta
2HPZ	A	alpha_beta
2PQ2	A	alpha_beta
2PWB	A	alpha_beta
3CBK	A	alpha_beta
3DE2	X	alpha_beta
3PTL	A	alpha_beta
1LBW	A	alpha_beta
2DR3	A	alpha_beta
3OSZ	A	alpha_beta
3GJ0	A	alpha_beta
4EEG	A	alpha_beta
2EHJ	A	alpha_beta
2AE7	A	alpha_beta
1EDT	A	alpha_beta
3U55	A	alpha_beta
3IU8	A	alpha_beta
3IU9	A	alpha_beta
3PKA	A	alpha_beta
3PKB	A	alpha_beta
3PKC	A	alpha_beta
3PKD	A	alpha_beta
2ICU	A	alpha_beta
1CBY	A	alpha_beta
1XFF	A	alpha_beta
3UBY	A	alpha_beta
3IFV	A	alpha_beta
1WNH	A	alpha_beta
2BDV	A	alpha_beta
1G1D	A	alpha_beta
1G45	A	alpha_beta
1G48	A	alpha_beta
1G4O	A	alpha_beta
[truncated: 2,522 more rows]
