# Supplementary material for: Development of a TSR-Based Method for Protein 3-D Structural Comparison With Its Applications to Protein Classification and Motif Discovery
Source: Front Chem. 2021 Jan 13;8:602291. doi: 10.3389/fchem.2020.602291 (PMC7838567; doi:10.3389/fchem.2020.602291)
Supplement: Supplementary file 7 [file Table_7.XLSX]

## Sheet: sample_details_scop_alpha_beta_
Supplementary File 5: SCOP
protein	chain	group
1KHD	A	alpha
1KNU	A	alpha
1KYW	A	alpha
1R76	A	alpha
2ATH	A	alpha
2B50	A	alpha
2GM8	A	alpha
2I4J	A	alpha
2I4P	A	alpha
2J14	A	alpha
2OC5	A	alpha
2VV4	A	alpha
1JDJ	A	alpha
1K4W	A	alpha
1K7L	A	alpha
1LRZ	A	alpha
1QJA	A	alpha
1QSJ	A	alpha
1T33	A	alpha
1F4U	A	alpha
1M66	A	alpha
1N1G	A	alpha
1Y0S	A	alpha
1ZEO	A	alpha
2GM7	A	alpha
2HBM	A	alpha
2I4Z	A	alpha
2ROM	A	alpha
1MU5	A	alpha
1QZZ	A	alpha
1RP3	A	alpha
1TW3	A	alpha
1WOV	A	alpha
1WOW	A	alpha
1WOX	A	alpha
2P54	A	alpha
1AKD	A	alpha
1AZY	A	alpha
1BRW	A	alpha
1EVZ	A	alpha
1LI7	A	alpha
1N4H	A	alpha
1NQ7	A	alpha
1OTK	A	alpha
1QQF	A	alpha
2C1J	A	alpha
2ELC	A	alpha
2IVX	A	alpha
1M67	A	alpha
1N1E	A	alpha
1N83	A	alpha
1R00	A	alpha
1S0X	A	alpha
1V8G	A	alpha
1W88	A	alpha
1Z5C	A	alpha
1CL6	A	alpha
1CMJ	A	alpha
1CMN	A	alpha
1EVY	A	alpha
1Z2B	A	alpha
2HBJ	A	alpha
2OM9	A	alpha
1IS9	A	alpha
1MX0	A	alpha
1QUU	A	alpha
1RKC	A	alpha
1SRY	A	alpha
1XSM	A	alpha
1Z05	A	alpha
1Z5A	A	alpha
2HBL	A	alpha
2O02	A	alpha
5CP4	A	alpha
1DLJ	A	alpha
1SA1	A	alpha
1SK6	A	alpha
1UDU	A	alpha
1XXI	A	alpha
2HBK	A	alpha
2TPT	A	alpha
6CP4	A	alpha
1DLI	A	alpha
1OTP	A	alpha
1XXH	A	alpha
1HX8	A	alpha
1LI5	A	alpha
1OXA	A	alpha
1UE8	A	alpha
2HFP	A	alpha
1JMS	A	alpha
1KWF	A	alpha
1O17	A	alpha
1XNF	A	alpha
3DBY	A	alpha
1ABY	A	alpha
1B89	A	alpha
1GXB	A	alpha
1O9D	A	alpha
1SA0	A	alpha
1Z5B	A	alpha
1O9F	A	alpha
1ZXY	A	alpha
2AFA	A	alpha
2FEF	A	alpha
2GVQ	A	alpha
1MMO	B	alpha
1O9C	A	alpha
1ONP	A	alpha
1R2J	A	alpha
1T01	A	alpha
2D4C	A	alpha
2O98	A	alpha
1ABW	A	alpha
1FPP	A	alpha
1FT1	A	alpha
1FT2	A	alpha
1O9E	A	alpha
1TXG	A	alpha
1UEV	A	alpha
1W85	A	alpha
1Z59	A	alpha
1ZYK	A	alpha
2HCB	A	alpha
2Q0T	A	alpha
2UW2	A	alpha
3D5R	A	alpha
1F4T	A	alpha
1FP2	A	alpha
1OUV	A	alpha
1SES	A	alpha
1SET	A	alpha
2AXT	A	alpha
1EGC	A	alpha
1ONO	A	alpha
1WU4	A	alpha
2GNO	A	alpha
2HKJ	A	alpha
1CPT	A	alpha
1NOO	A	alpha
1SIG	A	alpha
1UEU	A	alpha
1WU6	A	alpha
2ZH9	A	alpha
3D5S	A	alpha
1ALA	A	alpha
1GHQ	A	alpha
1IO8	A	alpha
1PRH	A	alpha
1UET	A	alpha
1WU5	A	alpha
2B0J	A	alpha
2FNA	A	alpha
2NVP	A	alpha
1CP4	A	alpha
1EGE	A	alpha
1GED	A	alpha
1JVS	A	alpha
1NI1	A	alpha
1PHA	A	alpha
1PHB	A	alpha
1PHC	A	alpha
1PHD	A	alpha
1PHE	A	alpha
1PHF	A	alpha
1PHG	A	alpha
1R0L	A	alpha
1SAV	A	alpha
2CP4	A	alpha
2CPP	A	alpha
3CP4	A	alpha
3CPP	A	alpha
3D19	A	alpha
4CP4	A	alpha
4CPP	A	alpha
5CPP	A	alpha
6CPP	A	alpha
7CPP	A	alpha
8CPP	A	alpha
1EGD	A	alpha
1IO9	A	alpha
1K90	A	alpha
1L7C	A	alpha
1QAZ	A	alpha
1R8A	A	alpha
1RKE	A	alpha
1XW2	A	alpha
2A8Z	A	alpha
2B4F	A	alpha
2C0U	A	alpha
2ZHB	A	alpha
1H12	A	alpha
1H13	A	alpha
1H14	A	alpha
1HV6	A	alpha
1IO7	A	alpha
1IVH	A	alpha
1NXG	A	alpha
1R0K	A	alpha
1R8B	A	alpha
1SYQ	A	alpha
1XSZ	A	alpha
1XWQ	A	alpha
1XWT	A	alpha
2D5J	A	alpha
1DOG	A	alpha
1FBV	A	alpha
1LFK	A	alpha
1LGF	A	alpha
1R2F	A	alpha
1T1R	A	alpha
1V5C	A	alpha
2R2F	A	alpha
1GJM	A	alpha
1H6G	A	alpha
1HVE	A	alpha
1K93	A	alpha
1OYZ	A	alpha
1Q0H	A	alpha
1S1F	A	alpha
1S26	A	alpha
1V5D	A	alpha
1XQS	A	alpha
1Y2O	A	alpha
2ZH2	A	alpha
2ZH6	A	alpha
1HVD	A	alpha
1HVG	A	alpha
1L8Q	A	alpha
1N94	A	alpha
1NXE	A	alpha
1R8C	A	alpha
1TPT	A	alpha
1VD5	A	alpha
1X81	A	alpha
2ZH3	A	alpha
2ZH5	A	alpha
2ZHA	A	alpha
1AEI	A	alpha
1DII	A	alpha
1H29	A	alpha
1HAK	A	alpha
1HVF	A	alpha
1QI9	A	alpha
1RTR	A	alpha
1T98	A	alpha
1V4K	A	alpha
2ZH7	A	alpha
1BCW	A	alpha
1FPS	A	alpha
1IJ6	A	alpha
1KFU	L	alpha
1ONN	A	alpha
1PS1	A	alpha
1T1S	A	alpha
1VQR	A	alpha
1WIY	A	alpha
2ZH1	A	alpha
1A8A	A	alpha
1AJ8	A	alpha
1EWR	A	alpha
1KFX	L	alpha
1MV8	A	alpha
1Q5E	A	alpha
1WDZ	A	alpha
2B4V	A	alpha
2CVC	A	alpha
2FUZ	A	alpha
2ZH8	A	alpha
1A59	A	alpha
1BC3	A	alpha
1BCZ	A	alpha
1D4E	A	alpha
1DK5	A	alpha
1H0N	A	alpha
1K5H	A	alpha
1MFZ	A	alpha
1MUU	A	alpha
1NC5	A	alpha
1R89	A	alpha
1VG4	A	alpha
1A8B	A	alpha
1AII	A	alpha
1BC0	A	alpha
1BCY	A	alpha
1IJ5	A	alpha
1LG9	A	alpha
1N4G	A	alpha
2C12	A	alpha
2P0V	A	alpha
2ZH4	A	alpha
1AGM	A	alpha
1AXN	A	alpha
1D4D	A	alpha
1EGY	A	alpha
1GLM	A	alpha
1W69	A	alpha
2AXZ	A	alpha
2D8L	A	alpha
2FRZ	A	alpha
3GLY	A	alpha
1DIQ	A	alpha
1DZ6	A	alpha
1E3H	A	alpha
1GAI	A	alpha
1HM4	A	alpha
1JEQ	A	alpha
1NP3	A	alpha
1OWC	A	alpha
1WAO	1	alpha
2F2A	A	alpha
2IJ5	A	alpha
2IJ7	A	alpha
2Q4C	A	alpha
1ANN	A	alpha
1AOW	A	alpha
1BC1	A	alpha
1C7D	A	alpha
1DGP	A	alpha
1DI1	A	alpha
1GAH	A	alpha
1GEI	A	alpha
1GEJ	A	alpha
1GWS	A	alpha
1JIO	A	alpha
1KNP	A	alpha
1N40	A	alpha
1O1J	A	alpha
1O1N	A	alpha
1O1P	A	alpha
1Q0Q	A	alpha
1RF9	A	alpha
1RX0	A	alpha
1SQV	A	alpha
1SQX	A	alpha
1V4H	A	alpha
1VG6	A	alpha
1XQR	A	alpha
2G5H	A	alpha
2H40	A	alpha
1C7C	A	alpha
1C8J	A	alpha
1EHF	A	alpha
1EHG	A	alpha
1J51	A	alpha
1O1L	A	alpha
1O1M	A	alpha
1PFR	A	alpha
1Q0L	A	alpha
1SIR	A	alpha
1ULW	A	alpha
1XQD	A	alpha
1XZP	A	alpha
1XZQ	A	alpha
2FEU	A	alpha
2HEK	A	alpha
1EHE	A	alpha
1JIP	A	alpha
1MH4	A	alpha
1MPW	A	alpha
1O1S	A	alpha
1QMQ	A	alpha
1SMS	A	alpha
1V4J	A	alpha
1VJ7	A	alpha
2EGH	A	alpha
2G5I	A	alpha
1H0O	A	alpha
1P7R	A	alpha
1VG2	A	alpha
1VG3	A	alpha
1VG7	A	alpha
2A1M	A	alpha
2AW6	A	alpha
1AFR	A	alpha
1DZ4	A	alpha
1DZ9	A	alpha
1GEK	A	alpha
1KNR	A	alpha
1LVC	A	alpha
1MH3	A	alpha
1PK0	A	alpha
1SQQ	A	alpha
1UBX	A	alpha
1UYU	A	alpha
1V4E	A	alpha
1V4I	A	alpha
1W0G	A	alpha
2R0M	A	alpha
1BIQ	A	alpha
1CX2	A	alpha
1DT6	A	alpha
1HM7	A	alpha
1IZO	A	alpha
1JR3	A	alpha
1K2O	A	alpha
1Q78	A	alpha
1W68	A	alpha
2FFH	A	alpha
2FYU	A	alpha
3B2R	A	alpha
1DIO	A	alpha
1F24	A	alpha
1F25	A	alpha
1F26	A	alpha
1GEB	A	alpha
1JFB	A	alpha
1JFC	A	alpha
1N9A	A	alpha
1O76	A	alpha
1SQP	A	alpha
1T85	A	alpha
1T88	A	alpha
1TNO	A	alpha
1XIK	A	alpha
1D4C	A	alpha
1FNN	A	alpha
1IQP	A	alpha
1LWL	A	alpha
1MTY	B	alpha
1ODO	A	alpha
1QBQ	A	alpha
1T9R	A	alpha
2C0M	A	alpha
2DF4	A	alpha
2DQN	A	alpha
2FER	A	alpha
2R0N	A	alpha
2Z97	A	alpha
2ZAW	A	alpha
3CIR	A	alpha
3DPY	A	alpha
1AV8	A	alpha
1DF0	A	alpha
1DZ8	A	alpha
1F5A	A	alpha
1IWK	A	alpha
1JQI	A	alpha
1P2Y	A	alpha
1RE9	A	alpha
1SIQ	A	alpha
1TNY	A	alpha
1UBV	A	alpha
2GRL	A	alpha
2H7Q	A	alpha
1DNP	A	alpha
1GEM	A	alpha
1GRL	A	alpha
1JIN	A	alpha
1N4S	A	alpha
1O1R	A	alpha
1S64	A	alpha
1SXJ	A	alpha
1U5I	A	alpha
1YRD	A	alpha
1Z8O	A	alpha
2ACZ	A	alpha
2AV8	A	alpha
1N4P	A	alpha
1Q79	A	alpha
1T86	A	alpha
1T87	A	alpha
1T9G	A	alpha
1UDY	A	alpha
1WER	A	alpha
1YRC	A	alpha
2FE6	A	alpha
2Q80	A	alpha
2ZAX	A	alpha
1EUP	A	alpha
1N95	A	alpha
1OQ9	A	alpha
1P2E	A	alpha
1PKF	A	alpha
1Q5D	A	alpha
1UED	A	alpha
1VNG	A	alpha
1YCN	A	alpha
1Z8P	A	alpha
2AWI	A	alpha
2CX9	A	alpha
1GWI	A	alpha
1IWI	A	alpha
1IWJ	A	alpha
1N4R	A	alpha
1NL4	A	alpha
1RKP	A	alpha
1SA5	A	alpha
1UBW	A	alpha
1UDT	A	alpha
1UHO	A	alpha
1UKW	A	alpha
1VNF	A	alpha
2A06	A	alpha
2D29	A	alpha
2H44	A	alpha
2J9Q	A	alpha
2R2L	A	alpha
3BJC	A	alpha
1QQE	A	alpha
1TN8	A	alpha
1VNH	A	alpha
1VNI	A	alpha
2A1T	A	alpha
2BAP	A	alpha
2BED	A	alpha
2EFL	A	alpha
2OND	A	alpha
2V7Q	A	alpha
1BVY	A	alpha
1KZP	A	alpha
1LD7	A	alpha
1QO8	A	alpha
2GRM	A	alpha
1FO3	A	alpha
1IA6	A	alpha
1JRZ	A	alpha
1MHY	B	alpha
1MHZ	B	alpha
1OAH	A	alpha
1SO2	A	alpha
1VNC	A	alpha
1W5S	A	alpha
2EFK	A	alpha
1BUC	A	alpha
1FMI	A	alpha
1M64	A	alpha
1MZC	A	alpha
1N4Q	A	alpha
1QJD	A	alpha
1SA4	A	alpha
1SOJ	A	alpha
1TN6	A	alpha
1TNB	A	alpha
1TNU	A	alpha
1TNZ	A	alpha
1UOU	A	alpha
1VNE	A	alpha
1VNS	A	alpha
1WS9	A	alpha
1X9D	A	alpha
1XOS	A	alpha
1Y0P	A	alpha
2AXV	A	alpha
6COX	A	alpha
1A8H	A	alpha
1AYX	A	alpha
1IA7	A	alpha
1JRY	A	alpha
1KSU	A	alpha
1O7X	A	alpha
1OWB	A	alpha
1Q9I	A	alpha
1TN7	A	alpha
1W0E	A	alpha
1WVE	A	alpha
2AXU	A	alpha
2B7R	A	alpha
2B7S	A	alpha
2H6F	A	alpha
2H6G	A	alpha
2H6H	A	alpha
2H6I	A	alpha
2IEJ	A	alpha
2J09	A	alpha
2JAK	A	alpha
4COX	A	alpha
1FAH	A	alpha
1IQU	A	alpha
1O1T	A	alpha
1O5M	A	alpha
1RQI	A	alpha
1RQJ	A	alpha
1SQF	A	alpha
2F0Y	A	alpha
1D8E	A	alpha
1FO2	A	alpha
1IQR	A	alpha
1JCR	A	alpha
1JRX	A	alpha
1LD8	A	alpha
1LJ1	A	alpha
1UBY	A	alpha
1UZR	A	alpha
1XN0	A	alpha
3PGH	A	alpha
1FCH	A	alpha
1JCQ	A	alpha
1N00	A	alpha
1P2H	A	alpha
1XM4	A	alpha
2BZ9	A	alpha
1FCE	A	alpha
1L0V	A	alpha
1N97	A	alpha
1R9O	A	alpha
1S63	A	alpha
1TB7	A	alpha
1XMY	A	alpha
1XOR	A	alpha
2J07	A	alpha
1BU7	A	alpha
1D8D	A	alpha
1FAG	A	alpha
1KSS	A	alpha
1MKD	A	alpha
1OQ7	A	alpha
1Q9M	A	alpha
1QNF	A	alpha
1RNR	A	alpha
1SQG	A	alpha
1SYY	A	alpha
1TBB	A	alpha
1XOM	A	alpha
1XON	A	alpha
1XOQ	A	alpha
2B76	A	alpha
2FM0	A	alpha
1JSW	A	alpha
1MRR	A	alpha
1NEN	A	alpha
1OQB	A	alpha
1W5T	A	alpha
1XOT	A	alpha
1Y2E	A	alpha
2AJA	A	alpha
2J08	A	alpha
2QYN	A	alpha
1AIN	A	alpha
1KF6	A	alpha
1KZO	A	alpha
1NEK	A	alpha
1OYN	A	alpha
1PTH	A	alpha
1PTW	A	alpha
1XLZ	A	alpha
1Y2C	A	alpha
1ZKN	A	alpha
2FM5	A	alpha
2H42	A	alpha
1AVH	A	alpha
1IOM	A	alpha
1KGO	A	alpha
1MCX	A	alpha
1RO9	A	alpha
1ROR	A	alpha
1W0F	A	alpha
1Y2B	A	alpha
1Y2D	A	alpha
1Y2K	A	alpha
2CHM	A	alpha
3DHZ	A	alpha
1IXE	A	alpha
1OQU	A	alpha
1PGN	A	alpha
1PGO	A	alpha
1PGP	A	alpha
1PGQ	A	alpha
1QZX	A	alpha
1SJP	A	alpha
2HPD	A	alpha
2PGD	A	alpha
2QYL	A	alpha
2ZAF	A	alpha
1CQE	A	alpha
1EA1	A	alpha
1JCS	A	alpha
1KFY	A	alpha
1KGN	A	alpha
1KGP	A	alpha
1PGE	A	alpha
1PGG	A	alpha
1PIM	A	alpha
1PJ0	A	alpha
1XMU	A	alpha
1FP3	A	alpha
1MXR	A	alpha
1TB5	A	alpha
1Y2J	A	alpha
1YT3	A	alpha
2CIB	A	alpha
2REH	A	alpha
5COX	A	alpha
1A6D	A	alpha
1H5Z	A	alpha
1KSC	A	alpha
1KSD	A	alpha
1PGF	A	alpha
1PGJ	A	alpha
1PIU	A	alpha
1XJL	A	alpha
1XLX	A	alpha
1Y2H	A	alpha
2CI0	A	alpha
2YY2	A	alpha
1ANW	A	alpha
1AVR	A	alpha
1N42	A	alpha
1OQ4	A	alpha
1PIZ	A	alpha
1PJ1	A	alpha
1PM2	A	alpha
1RIB	A	alpha
1W7B	A	alpha
3BRX	A	alpha
3DSU	A	alpha
1FA0	A	alpha
1FKM	A	alpha
1G5N	A	alpha
1HSJ	A	alpha
1QHB	A	alpha
1RSR	A	alpha
1SMQ	A	alpha
3C72	A	alpha
3DSW	A	alpha
3DSX	A	alpha
1CX8	A	alpha
1RQB	A	alpha
1UPL	A	alpha
1W9C	A	alpha
2BDM	A	alpha
1ANX	A	alpha
1E7P	A	alpha
1GLN	A	alpha
1N41	A	alpha
1N44	A	alpha
1XP0	A	alpha
2HD1	A	alpha
2NSU	A	alpha
1R65	A	alpha
1YFD	A	alpha
2ALX	A	alpha
2BNX	A	alpha
2J0D	A	alpha
3CK7	A	alpha
3DYQ	A	alpha
3DYS	A	alpha
1DM5	A	alpha
1DOF	A	alpha
1F0J	A	alpha
1I4A	A	alpha
1JPR	A	alpha
1KS8	A	alpha
1RO6	A	alpha
1RSV	A	alpha
2O1P	A	alpha
2RAN	A	alpha
2RI8	A	alpha
3DSV	A	alpha
1A6E	A	alpha
1JQC	A	alpha
1KP8	A	alpha
1N4M	A	alpha
1OYW	A	alpha
1PIY	A	alpha
1PQ2	A	alpha
1SMI	A	alpha
1T9S	A	alpha
1TBF	A	alpha
1XOZ	A	alpha
2G77	A	alpha
2R7G	A	alpha
3DST	A	alpha
3DYL	A	alpha
3EJN	A	alpha
1NXC	A	alpha
2VKU	A	alpha
1HCU	A	alpha
2IE6	A	alpha
2IE7	A	alpha
6CSC	A	alpha
1FGJ	A	alpha
1IOK	A	alpha
1OG5	A	alpha
1OYY	A	alpha
1RR2	A	alpha
1SB3	A	alpha
2HHP	A	alpha
2V0M	A	alpha
3C66	A	alpha
3DY8	A	alpha
1EZF	A	alpha
1N6B	A	alpha
1SR9	A	alpha
1TQN	A	alpha
1XM6	A	alpha
2FOK	A	alpha
2YVX	A	alpha
3CKC	A	alpha
1CSR	A	alpha
1IB2	A	alpha
2O8R	A	alpha
2Q6N	A	alpha
3CK8	A	alpha
1LDK	A	alpha
1R6T	A	alpha
1UPK	A	alpha
2FUS	A	alpha
3CKB	A	alpha
3DYN	A	alpha
1AL6	A	alpha
1AMZ	A	alpha
1CSS	A	alpha
1E9X	A	alpha
1U13	A	alpha
1U5J	A	alpha
1X8V	A	alpha
2RI9	A	alpha
3CGH	A	alpha
3DSS	A	alpha
1JK0	A	alpha
1OG2	A	alpha
1RQE	A	alpha
1TAZ	A	alpha
1YFM	A	alpha
2NNH	A	alpha
3CK9	A	alpha
1FUO	A	alpha
1FUQ	A	alpha
1FUR	A	alpha
1ITK	A	alpha
1NR6	A	alpha
1PO5	A	alpha
1RM6	A	alpha
3CZH	A	alpha
1FUP	A	alpha
1KKT	A	alpha
1KRE	A	alpha
1OEL	A	alpha
1P0X	A	alpha
1QXP	A	alpha
1HM6	A	alpha
1JME	A	alpha
1KRF	A	alpha
1SUO	A	alpha
1UG3	A	alpha
3DL9	A	alpha
1Z8L	A	alpha
2FBA	A	alpha
2NNJ	A	alpha
3BEN	A	alpha
3C6G	A	alpha
1DCN	A	alpha
1M2W	A	alpha
1ZO9	A	alpha
2D5B	A	alpha
1N75	A	alpha
1P0W	A	alpha
1RQH	A	alpha
1SMJ	A	alpha
1WOY	A	alpha
2VN0	A	alpha
1F9D	A	alpha
2CUZ	A	alpha
2D54	A	alpha
2F6D	A	alpha
2JF4	A	alpha
1IRX	A	alpha
1J09	A	alpha
1U4Q	A	alpha
1IGX	A	alpha
1P0V	A	alpha
1QLB	A	alpha
1S3H	A	alpha
2O6I	A	alpha
1IDU	A	alpha
2NNI	A	alpha
2Q9Z	A	alpha
1AOS	A	alpha
1IGZ	A	alpha
1JPZ	A	alpha
1LJ8	A	alpha
1NP7	A	alpha
1U67	A	alpha
1YQO	A	alpha
1FBO	A	alpha
1FBW	A	alpha
1YYT	A	alpha
2BMH	A	alpha
1JFA	A	alpha
1KIY	A	alpha
2G0D	A	alpha
1KIZ	A	alpha
2IJ2	A	alpha
2JBK	A	alpha
1FE2	A	alpha
1G9G	A	alpha
1IDQ	A	alpha
1JFG	A	alpha
2G02	A	alpha
2JG0	A	alpha
2Q9Y	A	alpha
2QNO	A	alpha
1DL2	A	alpha
1F9O	A	alpha
1G9J	A	alpha
1YYU	A	alpha
2J4S	A	alpha
2VVN	A	alpha
1DIY	A	alpha
1FS9	A	alpha
1G6I	A	alpha
1M8Z	A	alpha
2CHN	A	alpha
1FAE	A	alpha
2FLO	A	alpha
2J1M	A	alpha
1FS7	A	alpha
1V4A	A	alpha
1YVE	I	alpha
2JIW	A	alpha
3BNF	A	alpha
3BSX	A	alpha
1FS8	A	alpha
1OWM	A	alpha
1OWN	A	alpha
1OWO	A	alpha
1U6Z	A	alpha
1XDP	A	alpha
2OYU	P	alpha
1L1Y	A	alpha
1OWP	A	alpha
2J47	A	alpha
1JNR	A	alpha
1JNZ	A	alpha
2C6P	A	alpha
1AOZ	A	beta
1I31	A	beta
1JU4	A	beta
1QNI	A	beta
1YP4	A	beta
1G72	A	beta
1GJQ	A	beta
1KV9	A	beta
1LF9	A	beta
1DAR	A	beta
1F42	A	beta
1KCL	A	beta
1T5T	A	beta
2F10	A	beta
2PR9	A	beta
3C7N	A	beta
1JJU	A	beta
1V7W	A	beta
1V7X	A	beta
1HES	A	beta
1OT1	A	beta
1LF6	A	beta
1G4R	A	beta
1O75	A	beta
1OT2	A	beta
1UIK	A	beta
1WD3	A	beta
1WD4	A	beta
1YP3	A	beta
1JMZ	A	beta
2QTV	A	beta
1G7S	A	beta
1HZH	H	beta
1KCK	A	beta
1PEZ	A	beta
2OHM	A	beta
2QQI	A	beta
3BMV	A	beta
1H4J	A	beta
1MG3	A	beta
1EPR	E	beta
1G4M	A	beta
1INV	A	beta
1IPJ	A	beta
2CAU	A	beta
2CAV	A	beta
3BMW	A	beta
1JMX	A	beta
1V7V	A	beta
1RER	A	beta
1CGV	A	beta
1D3C	A	beta
1VCL	A	beta
2D44	A	beta
1CGW	A	beta
1CGX	A	beta
1CGY	A	beta
1EO5	A	beta
1EO7	A	beta
1INW	A	beta
1KTW	A	beta
1P5W	A	beta
1V3J	A	beta
2ACP	X	beta
2BAT	A	beta
2P4J	A	beta
3BYL	A	beta
1APU	E	beta
1DTU	A	beta
1FLG	A	beta
1I75	A	beta
1PJ9	A	beta
1UKS	A	beta
1V3K	A	beta
1V3L	A	beta
1WKR	A	beta
2NPF	A	beta
2OHN	A	beta
1HM2	A	beta
1HM3	A	beta
1HMU	A	beta
1D7F	A	beta
1OYG	A	beta
1PF3	A	beta
1PT2	A	beta
1UH9	A	beta
1UKQ	A	beta
1V3M	A	beta
2FDP	A	beta
1AXK	A	beta
1DED	A	beta
1UH8	A	beta
1UKT	A	beta
2NM1	A	beta
1FQ5	A	beta
1INX	A	beta
1JI6	A	beta
1NN2	A	beta
1WIO	A	beta
2P5Z	X	beta
2RAL	A	beta
1HMW	A	beta
1QFM	A	beta
1QFS	A	beta
1UH7	A	beta
1ENT	E	beta
1TG8	A	beta
1XFD	A	beta
2OHT	A	beta
3CKR	A	beta
1MG2	A	beta
1N7O	A	beta
1E8N	A	beta
1GSK	A	beta
1H8V	A	beta
1V3D	A	beta
1W6L	A	beta
1W6W	A	beta
1YXW	A	beta
2BHF	A	beta
2E1R	A	beta
2OHP	A	beta
1C8E	A	beta
1EED	P	beta
1EPL	E	beta
1EPM	E	beta
1EPN	E	beta
1EPO	E	beta
1EPP	E	beta
1EPQ	E	beta
1ER8	E	beta
1TDQ	A	beta
1U2R	A	beta
1W8E	A	beta
1WDT	A	beta
1YYN	A	beta
2ER0	E	beta
2ER6	E	beta
2ER7	E	beta
2ER9	E	beta
2OHK	A	beta
2OHL	A	beta
2OHQ	A	beta
2OHU	A	beta
3ER3	E	beta
3ER5	E	beta
4APE	A	beta
4ER1	E	beta
4ER2	E	beta
4ER4	E	beta
5ER1	E	beta
5ER2	E	beta
1C8F	A	beta
1V3B	A	beta
1V3C	A	beta
1V3E	A	beta
2F3E	A	beta
2ZHU	A	beta
2ZHV	A	beta
1N7Q	A	beta
1DFQ	A	beta
1FV2	A	beta
1RWR	A	beta
1VCU	A	beta
1YM4	A	beta
1YPP	A	beta
2ALA	A	beta
2IX0	A	beta
2OHR	A	beta
2P83	A	beta
2ZHT	A	beta
3CKP	A	beta
1N7N	A	beta
1URZ	A	beta
1USX	A	beta
1Z0H	A	beta
2OF0	A	beta
1C8D	A	beta
1N0U	A	beta
1V2I	A	beta
1KV7	A	beta
1N0V	C	beta
1N68	A	beta
2HM1	A	beta
2QU3	A	beta
1D2P	A	beta
1WD8	A	beta
1LXK	A	beta
1N7R	A	beta
1OJO	A	beta
1C8G	A	beta
2F0Z	A	beta
1C82	A	beta
1LP3	A	beta
1O6G	A	beta
1OKE	A	beta
1SO7	A	beta
1WCD	J	beta
2IQG	A	beta
1A2V	A	beta
1PJ5	A	beta
1USR	A	beta
2IGY	A	beta
2OI5	A	beta
2OI6	A	beta
2BRP	A	beta
1AF9	A	beta
1AV4	A	beta
1SNT	A	beta
2BV3	A	beta
2OI7	A	beta
1F9G	A	beta
1N7P	A	beta
1OJN	A	beta
1W3Y	A	beta
1AVK	A	beta
2F11	A	beta
1EGU	A	beta
1CYG	A	beta
1LOH	A	beta
1OJM	A	beta
1OJP	A	beta
2BRW	A	beta
1CS6	A	beta
1DYU	A	beta
1L0Q	A	beta
1VE6	A	beta
1YVU	A	beta
1ZM4	A	beta
2DF7	A	beta
2IX1	A	beta
1EI5	A	beta
1W2T	A	beta
2F12	A	beta
1OAN	A	beta
2EYQ	A	beta
2F13	A	beta
2HU5	A	beta
2HU8	A	beta
2QR5	A	beta
2HU7	A	beta
1AVL	A	beta
1DIW	A	beta
1PJ7	A	beta
2PHL	A	beta
1FV3	A	beta
1UYP	A	beta
1WD9	A	beta
1WE5	A	beta
1ZM3	A	beta
2DY1	A	beta
1CGT	A	beta
1CGU	A	beta
1QRK	A	beta
1ZM2	A	beta
1SBB	A	beta
1UOQ	A	beta
1VH4	A	beta
1XSK	A	beta
1E8M	A	beta
1GGU	A	beta
1H2W	A	beta
1H2Y	A	beta
1H2Z	A	beta
1O6F	A	beta
1OK8	A	beta
1PJ6	A	beta
1TXK	A	beta
1VE7	A	beta
1VZ2	A	beta
1VZ3	A	beta
1K1W	A	beta
1H2X	A	beta
1KSI	A	beta
1UOO	A	beta
1UOP	A	beta
1XSI	A	beta
1ZM9	A	beta
2F2H	A	beta
1W7C	A	beta
2DW5	A	beta
1GGY	A	beta
2BM1	A	beta
1E5T	A	beta
1KV3	A	beta
1J0M	A	beta
1FNM	A	beta
2GSY	A	beta
1U04	A	beta
1XSJ	A	beta
1EUU	A	beta
1FIE	A	beta
1GOF	A	beta
1GOG	A	beta
1GOH	A	beta
1Z25	A	beta
1WDA	A	beta
1WIP	A	beta
1WIQ	A	beta
2Q3Z	A	beta
1P2Z	A	beta
1J0N	A	beta
1CDG	A	beta
2BBK	H	beta
1EUT	A	beta
1NKG	A	beta
1I8Q	A	beta
1X1H	A	beta
1X1I	A	beta
1X1J	A	beta
1LRW	A	beta
1FWX	A	beta
1LXM	A	beta
1I5P	A	beta
1K1X	A	beta
2AD6	A	beta
2AD7	A	beta
2AD8	A	beta
4AAH	A	beta
2FHB	A	beta
1F1S	A	beta
1P30	A	beta
1Z26	A	beta
1K1Y	A	beta
1G6L	A	beta
1F4H	A	beta
1NUG	A	beta
1P5Y	A	beta
1OLZ	A	beta
2QQM	A	beta
2BM0	A	beta
1MIQ	A	beta
1NUF	A	beta
1SQJ	A	beta
1L9M	A	beta
1L9N	A	beta
1NUD	A	beta
1OGM	X	beta
2EBS	A	beta
2EIC	A	beta
1OGO	X	beta
1LV1	A	beta
2EIB	A	beta
2EID	A	beta
1QA2	A	beta
2AJ8	A	beta
1QA1	A	beta
1QA3	A	beta
2JKX	A	beta
1HVC	A	beta
1IA5	A	beta
1R27	A	beta
1SLI	A	beta
1T2X	A	beta
2EIE	A	beta
2VZ1	A	beta
2VZ3	A	beta
1SLL	A	beta
1Y9M	A	beta
2SLI	A	beta
3SLI	A	beta
4SLI	A	beta
1Y4W	A	beta
1G0D	A	beta
2G5T	A	beta
2VO5	A	beta
2JE8	A	beta
2VOT	A	beta
2QKY	A	beta
2ONC	A	beta
2VJX	A	beta
2VQT	A	beta
1CWV	A	beta
1IB4	A	beta
1NHC	A	beta
2BUB	A	beta
3CCB	A	beta
1Y5L	A	beta
1Y9G	A	beta
2OAG	A	beta
2VQU	A	beta
2VR4	A	beta
3BJM	A	beta
1W4N	A	beta
2FHC	A	beta
2VMF	A	beta
2E2T	A	beta
2E2V	A	beta
2OQV	A	beta
2RGU	A	beta
2VL4	A	beta
1TG7	A	beta
1W6C	A	beta
1W6G	A	beta
2IIT	A	beta
1GGT	A	beta
1L0X	A	beta
1L0Y	A	beta
1SIW	A	beta
1W5Z	A	beta
2BGN	A	beta
2G5P	A	beta
2JID	A	beta
1J2E	A	beta
1PFQ	A	beta
1Q16	A	beta
1R9M	A	beta
1WMO	A	beta
1Y5I	A	beta
1IVX	A	beta
1U8E	A	beta
1UI8	A	beta
1WCY	A	beta
1WMN	A	beta
2AJL	I	beta
2CFK	A	beta
2CFL	A	beta
2CFW	A	beta
2CWT	A	beta
2CWV	A	beta
2D1W	A	beta
2I78	A	beta
2OQI	A	beta
2ZL8	A	beta
1RJO	A	beta
1SII	A	beta
1TKR	A	beta
1WMP	A	beta
2BGR	A	beta
2BT3	A	beta
2CG0	A	beta
2CG1	A	beta
2CWU	A	beta
2E2U	A	beta
2IHP	A	beta
2OPH	A	beta
2YX9	A	beta
1IQY	A	beta
1NU8	A	beta
1OAC	A	beta
1R9N	A	beta
1SIH	A	beta
1SPU	A	beta
1W1I	A	beta
2CFD	A	beta
2FJP	A	beta
2QJR	A	beta
3C43	A	beta
3C45	A	beta
3CCC	A	beta
1IQX	A	beta
1IU7	A	beta
1IVW	A	beta
1Y4Z	A	beta
2AJD	A	beta
2G63	A	beta
2I03	A	beta
2IIV	A	beta
2OGZ	A	beta
2QTB	A	beta
1ULV	A	beta
1EVU	A	beta
1IVU	A	beta
1UI7	A	beta
1W2Z	A	beta
2AJB	A	beta
2BUA	A	beta
2CFG	A	beta
2OLE	A	beta
2P8S	A	beta
1RWQ	A	beta
1V0E	A	beta
1XC6	A	beta
2HHA	A	beta
