# Supplementary material for: Development of a TSR-Based Method for Protein 3-D Structural Comparison With Its Applications to Protein Classification and Motif Discovery
Source: Front Chem. 2021 Jan 13;8:602291. doi: 10.3389/fchem.2020.602291 (PMC7838567; doi:10.3389/fchem.2020.602291)
Supplement: Supplementary file 8 [file Table_8.XLSX]

## Sheet: sample_details_dd
Supplementary File 6: DD
protein	chain	group
1ALL	A	alpha
1AOF	A	alpha
1AOY	A	alpha
1APL	C	alpha
1ASH	A	alpha
1BAB	A	alpha
1BBH	A	alpha
1BGC	A	alpha
1BGE	B	alpha
1BIA	A	alpha
1BUC	A	alpha
1C53	A	alpha
1CC5	A	alpha
1CCR	A	alpha
1CGO	A	alpha
1CGP	A	alpha
1CNT	1	alpha
1CPC	A	alpha
1CPO	A	alpha
1CPQ	A	alpha
1CSG	A	alpha
1CTA	A	alpha
1CXA	A	alpha
1CYI	A	alpha
1DJX	A	alpha
1DPR	A	alpha
1DVH	A	alpha
1ECA	A	alpha
1ENH	A	alpha
1ETD	A	alpha
1ETP	A	alpha
1FAP	B	alpha
1FCD	C	alpha
1FJL	A	alpha
1FLP	A	alpha
1FOW	A	alpha
1GKS	A	alpha
1GMF	A	alpha
1HBG	A	alpha
1HCR	A	alpha
1HDP	A	alpha
1HKS	A	alpha
1HLB	A	alpha
1HMC	A	alpha
1HST	A	alpha
1HUL	A	alpha
1HUW	A	alpha
1IFA	A	alpha
1IGN	A	alpha
1ILK	A	alpha
1ITH	A	alpha
1JLI	A	alpha
1LEA	A	alpha
1LEB	A	alpha
1LFB	A	alpha
1LH1	A	alpha
1LKI	A	alpha
1LPE	A	alpha
1MBA	A	alpha
1MBD	A	alpha
1MSE	C	alpha
1OPC	A	alpha
1OSA	A	alpha
1PDN	C	alpha
1PUE	E	alpha
1RCB	A	alpha
1REC	A	alpha
1RES	A	alpha
1RET	A	alpha
1RFB	A	alpha
1RMI	A	alpha
1RRO	A	alpha
1RTP	1	alpha
1SCM	B	alpha
1SFE	A	alpha
1SRA	A	alpha
1TCO	B	alpha
1VTM	P	alpha
1WAS	A	alpha
1XGS	A	alpha
1YRN	A	alpha
256B	A	alpha
2CCY	A	alpha
2GDM	A	alpha
2HBG	A	alpha
2HMQ	A	alpha
2HMZ	A	alpha
2HTS	A	alpha
2INT	A	alpha
2LHB	A	alpha
2LIG	A	alpha
2MGE	A	alpha
2MTA	C	alpha
2MYS	B	alpha
2PAC	A	alpha
2SAS	A	alpha
2SCP	A	alpha
2TMV	P	alpha
351C	A	alpha
3GAP	B	alpha
3INK	C	alpha
3MDD	A	alpha
3SDH	A	alpha
4ICB	A	alpha
5CYT	R	alpha
1AAJ	A	beta
1ABR	B	beta
1AGJ	A	beta
1AH9	A	beta
1AIZ	A	beta
1AOZ	A	beta
1ARB	A	beta
1ASY	A	beta
1ASZ	A	beta
1BAR	A	beta
1BBP	A	beta
1BBR	E	beta
1BBT	1	beta
1BEB	A	beta
1VQB	A	beta
1BGL	A	beta
1BHG	A	beta
1BMV	1	beta
1BOV	A	beta
1BTY	A	beta
2CBP	A	beta
1CBS	A	beta
1CD1	A	beta
1CD8	A	beta
1CDC	B	beta
1CDG	A	beta
1CEL	A	beta
1CGT	A	beta
1CID	A	beta
1CKA	A	beta
1CKM	A	beta
1CPN	A	beta
1CSK	A	beta
1CSP	A	beta
1CTO	A	beta
1CUK	A	beta
1CUR	A	beta
1CWP	A	beta
1CYX	A	beta
1DHX	A	beta
1DLH	A	beta
1EAL	A	beta
1EBP	A	beta
1EPA	B	beta
1EPB	A	beta
1EPT	A	beta
1ESF	A	beta
1FC2	D	beta
1FNA	A	beta
1FOD	4	beta
1FRU	B	beta
1GGT	A	beta
1GPC	A	beta
1HAV	A	beta
1HBP	A	beta
1HBQ	A	beta
1HC2	A	beta
1HCD	A	beta
1HCE	A	beta
1HMS	A	beta
1HNF	A	beta
1HSQ	A	beta
1I1B	A	beta
1IFC	A	beta
1IGP	A	beta
1IHW	A	beta
1ILR	1	beta
1JER	A	beta
1JMC	A	beta
1KAB	A	beta
1KCW	A	beta
1KIT	A	beta
1KSR	A	beta
1LCL	A	beta
1LEN	A	beta
1LFO	A	beta
1LID	A	beta
1LLA	A	beta
1LOB	D	beta
1LTS	D	beta
1LYL	A	beta
1MDC	A	beta
1MJC	A	beta
1MMD	A	beta
1MSP	A	beta
1MUP	A	beta
1NCI	A	beta
1NEU	A	beta
1NOA	A	beta
1OBP	A	beta
1OCC	B	beta
1PFS	A	beta
1PHT	A	beta
1PKT	A	beta
1PLC	A	beta
1PMY	A	beta
1PPB	L	beta
1PRT	C	beta
1PSE	A	beta
1PVC	1	beta
1PYP	A	beta
1QBA	A	beta
1RHO	A	beta
1RIP	A	beta
1RSY	A	beta
1SAC	A	beta
1SCS	A	beta
1SE4	A	beta
1SEM	A	beta
1SGC	A	beta
1SHF	A	beta
1SHG	A	beta
1SLA	A	beta
1SLT	A	beta
1SMV	A	beta
1SRO	A	beta
1SSO	A	beta
1STM	A	beta
1STY	A	beta
1SVA	1	beta
1SVB	A	beta
1TEN	A	beta
1TIE	A	beta
1TII	D	beta
1TIU	A	beta
1TLK	A	beta
1TME	1	beta
1TNM	A	beta
1TNN	A	beta
1TSS	A	beta
1UMU	A	beta
1VAA	A	beta
1VCA	A	beta
1VFB	A	beta
1VIE	A	beta
1WBA	A	beta
1WIU	A	beta
1XNB	A	beta
1XSO	A	beta
1YAI	A	beta
1YHB	A	beta
1ZXQ	A	beta
2ALP	A	beta
2AYH	A	beta
2AZA	A	beta
2BBV	A	beta
2BPA	1	beta
2CAS	A	beta
2CBP	A	beta
2FGF	A	beta
2HNT	E	beta
2HSP	A	beta
2ILA	A	beta
2KAI	B	beta
2MCM	A	beta
2MEV	1	beta
2NCM	A	beta
2PHY	A	beta
2PRD	A	beta
2SGA	A	beta
2SNV	A	beta
2STV	A	beta
2TBV	A	beta
3CD4	A	beta
3HHR	B	beta
3ULL	A	beta
4KBP	A	beta
4RHV	1	beta
4SBV	A	beta
6FAB	L	beta
8FAB	B	beta
8I1B	A	beta
