# Supplementary material for: Development of a TSR-Based Method for Protein 3-D Structural Comparison With Its Applications to Protein Classification and Motif Discovery
Source: Front Chem. 2021 Jan 13;8:602291. doi: 10.3389/fchem.2020.602291 (PMC7838567; doi:10.3389/fchem.2020.602291)
Supplement: Supplementary file 9 [file Table_9.XLSX]

## Sheet: sample_details_revision_mix1
Supplementary File 7: 101 Proteins
protein	chain	group
1ACB	E	chymotrypsin
1CHG	A	chymotrypsin
1DLK	B	chymotrypsin
1GCD	A	chymotrypsin
1GL0	E	chymotrypsin
1GL1	A	chymotrypsin
1K2I	1	chymotrypsin
1OXG	A	chymotrypsin
1P2O	A	chymotrypsin
2CGA	A	chymotrypsin
2Y6T	A	chymotrypsin
3T62	A	chymotrypsin
4Q2K	A	chymotrypsin
1B0F	A	elastase
1EAI	A	elastase
1PPF	E	elastase
1UVP	A	elastase
2EST	E	elastase
2RG3	A	elastase
2Z7F	E	elastase
3HGP	A	elastase
3UOU	A	elastase
4WVP	E	elastase
5AVD	A	elastase
6F5M	A	elastase
7EST	E	elastase
1BML	A	plasmin
1BUI	A	plasmin
1DDJ	A	plasmin
1L4D	A	plasmin
1L4Z	A	plasmin
1QRZ	A	plasmin
1RJX	B	plasmin
3UIR	A	plasmin
5UGD	A	plasmin
5UGG	A	plasmin
1A0H	B	prothrombin
1ID5	H	prothrombin
1K22	H	prothrombin
1LHC	H	prothrombin
1O2G	H	prothrombin
1PPB	H	prothrombin
1TOM	H	prothrombin
2C8Y	B	prothrombin
2OCV	B	prothrombin
3BIV	H	prothrombin
4MLF	B	prothrombin
5JDU	B	prothrombin
6CYM	A	prothrombin
1A2Q	A	subtilisin
1AU9	A	subtilisin
1DUI	A	subtilisin
1GNS	A	subtilisin
1LW6	E	subtilisin
1SUP	A	subtilisin
1V5I	A	subtilisin
1Y1K	E	subtilisin
2ST1	A	subtilisin
3BGO	S	subtilisin
3CNQ	S	subtilisin
3F49	S	subtilisin
5SIC	E	subtilisin
1AQ7	A	trypsin
1BJU	A	trypsin
1V2J	T	trypsin
2PTN	A	trypsin
2ZQ2	A	trypsin
3RU4	T	trypsin
3UY9	A	trypsin
3V0X	A	trypsin
4Y11	E	trypsin
4YTA	A	trypsin
5LH8	A	trypsin
5PTP	A	trypsin
6AVL	A	trypsin
1YOJ	A	SRC
3EN6	A	SRC
4LGG	A	SRC
2HWP	A	SRC
3LOK	A	SRC
3D7T	A	SRC
2HWO	A	SRC
2QQ7	A	SRC
4FIC	A	SRC
3NUP	A	CDK
2BDJ	A	SRC
5D11	A	SRC
4AUA	A	CDK
3MOW	A	Tyr_Phosphatase
3O5X	A	Tyr_Phosphatase
3ZMQ	A	Tyr_Phosphatase
2B49	A	Tyr_Phosphatase
3ZM1	A	Tyr_Phosphatase
3ZM0	A	Tyr_Phosphatase
3ZM2	A	Tyr_Phosphatase
4PVG	A	Tyr_Phosphatase
2DFJ	A	Ser_Thr_Phosphatase
4RDD	A	Tyr_Phosphatase
2CFV	A	Tyr_Phosphatase
6D4F	A	Tyr_Phosphatase
2HY3	A	Tyr_Phosphatase
