# Supplementary material for: Development of a TSR-Based Method for Protein 3-D Structural Comparison With Its Applications to Protein Classification and Motif Discovery
Source: Front Chem. 2021 Jan 13;8:602291. doi: 10.3389/fchem.2020.602291 (PMC7838567; doi:10.3389/fchem.2020.602291)
Supplement: Supplementary file 10 [file Table_10.XLSX]

## Sheet: sample_details_S10
Supplementary File 8: S10
protein	chain	group
1DB1	first chain or A	D3R
1IE8	first chain or A	D3R
1IE9	first chain or A	D3R
1RJK	first chain or A	D3R
1RK3	first chain or A	D3R
1RKG	first chain or A	D3R
1RKH	first chain or A	D3R
1S0Z	first chain or A	D3R
1S19	first chain or A	D3R
1TXI	first chain or A	D3R
2HAM	first chain or A	D3R
2HAR	first chain or A	D3R
2HAS	first chain or A	D3R
2HB7	first chain or A	D3R
2HB8	first chain or A	D3R
2O4J	first chain or A	D3R
2O4R	first chain or A	D3R
2ZFX	first chain or A	D3R
2ZL9	first chain or A	D3R
2ZLA	first chain or A	D3R
2ZLC	first chain or A	D3R
2ZMH	first chain or A	D3R
2ZMI	first chain or A	D3R
2ZMJ	first chain or A	D3R
2ZXM	first chain or A	D3R
2ZXN	first chain or A	D3R
3A2H	first chain or A	D3R
3A2I	first chain or A	D3R
3A2J	first chain or A	D3R
3A3Z	first chain or A	D3R
1BK4	first chain or A	F16P
1CNQ	first chain or A	F16P
1EYI	first chain or A	F16P
1EYJ	first chain or A	F16P
1EYK	first chain or A	F16P
1FBC	first chain or A	F16P
1FBD	first chain or A	F16P
1FBE	first chain or A	F16P
1FBF	first chain or A	F16P
1FBG	first chain or A	F16P
1FBH	first chain or A	F16P
1FBP	first chain or A	F16P
1FJ6	first chain or A	F16P
1FJ9	first chain or A	F16P
1FPB	first chain or A	F16P
1FPD	first chain or A	F16P
1FPE	first chain or A	F16P
1FPF	first chain or A	F16P
1FPG	first chain or A	F16P
1FPI	first chain or A	F16P
1FPJ	first chain or A	F16P
1FPK	first chain or A	F16P
1FPL	first chain or A	F16P
1FRP	first chain or A	F16P
1FSA	first chain or A	F16P
1FTA	first chain or A	F16P
1KZ8	first chain or A	F16P
1LEV	first chain or A	F16P
1NUW	first chain or A	F16P
1NUX	first chain or A	F16P
1C5M	first chain or A	factorX
1EZQ	first chain or A	factorX
1F0R	first chain or A	factorX
1F0S	first chain or A	factorX
1FAX	first chain or A	factorX
1FJS	first chain or A	factorX
1G2L	first chain or A	factorX
1G2M	first chain or A	factorX
1HCG	first chain or A	factorX
1IOE	first chain or A	factorX
1IQE	first chain or A	factorX
1IQF	first chain or A	factorX
1IQG	first chain or A	factorX
1IQH	first chain or A	factorX
1IQI	first chain or A	factorX
1IQJ	first chain or A	factorX
1IQK	first chain or A	factorX
1IQL	first chain or A	factorX
1IQM	first chain or A	factorX
1IQN	first chain or A	factorX
1KIG	first chain or A	factorX
1KSN	first chain or A	factorX
1LPG	first chain or A	factorX
1LPK	first chain or A	factorX
1LPZ	first chain or A	factorX
1LQD	first chain or A	factorX
1MQ5	first chain or A	factorX
1MQ6	first chain or A	factorX
1AFC	first chain or A	FGF1
1AXM	first chain or A	FGF1
1BAR	first chain or A	FGF1
1DJS	first chain or A	FGF1
1DZC	first chain or A	FGF1
1DZD	first chain or A	FGF1
1E0O	first chain or A	FGF1
1EVT	first chain or A	FGF1
1FMM	first chain or A	FGF1
1HKN	first chain or A	FGF1
1JQZ	first chain or A	FGF1
1JT3	first chain or A	FGF1
1JT4	first chain or A	FGF1
1JT5	first chain or A	FGF1
1JT7	first chain or A	FGF1
1JTC	first chain or A	FGF1
1JY0	first chain or A	FGF1
1K5U	first chain or A	FGF1
1K5V	first chain or A	FGF1
1M16	first chain or A	FGF1
1NZK	first chain or A	FGF1
1P63	first chain or A	FGF1
1PZZ	first chain or A	FGF1
1Q03	first chain or A	FGF1
1Q04	first chain or A	FGF1
1RG8	first chain or A	FGF1
1RML	first chain or A	FGF1
1RY7	first chain or A	FGF1
1YTO	first chain or A	FGF1
1Z2V	first chain or A	FGF1
1J2E	first chain or A	peptidase
1N1M	first chain or A	peptidase
1NU6	first chain or A	peptidase
1NU8	first chain or A	peptidase
1ORV	first chain or A	peptidase
1ORW	first chain or A	peptidase
1PFQ	first chain or A	peptidase
1R9M	first chain or A	peptidase
1R9N	first chain or A	peptidase
1RWQ	first chain or A	peptidase
1TK3	first chain or A	peptidase
1TKR	first chain or A	peptidase
1U8E	first chain or A	peptidase
1W1I	first chain or A	peptidase
1WCY	first chain or A	peptidase
1X70	first chain or A	peptidase
2AJ8	first chain or A	peptidase
2AJB	first chain or A	peptidase
2AJC	first chain or A	peptidase
2AJD	first chain or A	peptidase
2AJL	first chain or A	peptidase
2BGN	first chain or A	peptidase
2BGR	first chain or A	peptidase
2BUA	first chain or A	peptidase
2BUB	first chain or A	peptidase
2BUC	first chain or A	peptidase
2FJP	first chain or A	peptidase
2G5P	first chain or A	peptidase
2G5T	first chain or A	peptidase
2G63	first chain or A	peptidase
1GWQ	first chain or A	NRCO2
1GWR	first chain or A	NRCO2
1L2I	first chain or A	NRCO2
1ZKY	first chain or A	NRCO2
2B1V	first chain or A	NRCO2
2B1Z	first chain or A	NRCO2
2B23	first chain or A	NRCO2
2FAI	first chain or A	NRCO2
2G44	first chain or A	NRCO2
2G5O	first chain or A	NRCO2
3ERD	first chain or A	NRCO2
3HLV	first chain or A	NRCO2
3HM1	first chain or A	NRCO2
3L03	first chain or A	NRCO2
3Q95	first chain or A	NRCO2
4IU7	first chain or A	NRCO2
4IUI	first chain or A	NRCO2
4IV2	first chain or A	NRCO2
4IV4	first chain or A	NRCO2
4IVW	first chain or A	NRCO2
4IVY	first chain or A	NRCO2
4IW6	first chain or A	NRCO2
4IW8	first chain or A	NRCO2
4IWC	first chain or A	NRCO2
4IWF	first chain or A	NRCO2
4PP6	first chain or A	NRCO2
4PPP	first chain or A	NRCO2
4PPS	first chain or A	NRCO2
4PXM	first chain or A	NRCO2
4ZN7	first chain or A	NRCO2
