# Supplementary material for: Development of a TSR-Based Method for Protein 3-D Structural Comparison With Its Applications to Protein Classification and Motif Discovery
Source: Front Chem. 2021 Jan 13;8:602291. doi: 10.3389/fchem.2020.602291 (PMC7838567; doi:10.3389/fchem.2020.602291)
Supplement: Supplementary file 11 [file Table_11.XLSX]

## Sheet: 4EOQ_key_search_common_keys_tri
Supplementary File 9: CDK2 4EOQ 12 Keys
key	aa0	pos0	aa1	pos1	aa2	pos2	classT	theta	classL	distance	x0	y0	z0	x1	y1	z1	x2	y2	z2
2987224	LEU	78	LEU	66	PHE	80	22	70.3971	3	7.00495	11.788	-11.896	-23.281	16.53	-16.357	-20.696	13.923	-17.822	-24.066
2990243	LEU	55	LEU	54	GLU	51	25	81.3513	2	5.96547	16.306	-15.601	-14.378	15.905	-13.67	-11.122	11.096	-12.836	-13.485
3778984	ILE	52	GLU	51	PHE	80	24	72.7371	5	12.0337	13.82	-11.071	-15.483	11.096	-12.836	-13.485	13.923	-17.822	-24.066
4614301	LYS	65	LEU	83	GLU	81	25	80.1664	4	10.0024	17.327	-20.047	-20.266	11.348	-26.195	-25.414	15.347	-21.076	-25.338
5466888	ASP	145	ILE	52	GLU	51	12	46.2221	4	10.4826	7.627	-19.528	-15.38	13.82	-11.071	-15.483	11.096	-12.836	-13.485
5506529	ASP	145	LYS	65	GLN	131	10	41.8454	6	16.8682	7.627	-19.528	-15.38	17.327	-20.047	-20.266	2.214	-26.731	-16.881
5507515	ASP	145	LYS	65	GLU	81	10	42.6038	5	12.6947	7.627	-19.528	-15.38	17.327	-20.047	-20.266	15.347	-21.076	-25.338
5912426	PRO	130	LYS	88	GLN	131	23	71.637	2	5.12243	3.356	-29.614	-14.641	1.088	-31.461	-18.493	2.214	-26.731	-16.881
6641235	TPO	137	LEU	83	PHE	82	4	25.1174	4	10.9631	13.38	-33.917	-27.435	11.348	-26.195	-25.414	12.534	-22.993	-27.061
7862332	VAL	79	LEU	83	GLU	81	27	84.9033	5	12.1309	13.726	-14.3	-25.522	11.348	-26.195	-25.414	15.347	-21.076	-25.338
7863330	VAL	79	LEU	83	LEU	67	10	42.2769	5	13.0745	13.726	-14.3	-25.522	11.348	-26.195	-25.414	18.641	-15.47	-23.762
9201064	ASN	132	ASP	145	GLN	131	3	20.5591	4	9.13437	5.343	-24.748	-15.77	7.627	-19.528	-15.38	2.214	-26.731	-16.881
