# Supplementary material for: Development of a TSR-Based Method for Protein 3-D Structural Comparison With Its Applications to Protein Classification and Motif Discovery
Source: Front Chem. 2021 Jan 13;8:602291. doi: 10.3389/fchem.2020.602291 (PMC7838567; doi:10.3389/fchem.2020.602291)
Supplement: Supplementary file 13 [file Table_13.XLSX]

## Sheet: 3GVU_key_search_common_keys_tri
Supplementary File 11: 3GVU BCR ABL 12 Keys
key	aa0	pos0	aa1	pos1	aa2	pos2	classT	theta	classL	distance	x0	y0	z0	x1	y1	z1	x2	y2	z2
3822629	ILE	406	HIS	407	GLU	332	24	74.0761	5	12.8924	27.65	15.659	23.022	23.899	15.473	23.65	20.787	11.766	9.101
5040682	MET	364	HIS	407	GLU	332	19	62.0829	7	19.6657	8.791	2.98	25.204	23.899	15.473	23.65	20.787	11.766	12.826
5061013	MET	364	ILE	406	GLU	332	21	67.3757	8	22.8294	8.791	2.98	25.204	27.65	15.659	23.022	20.787	11.766	42.69
5063024	MET	364	ILE	406	HIS	407	2	13.5535	8	22.8294	8.791	2.98	25.204	27.65	15.659	23.022	23.899	15.473	23.65
5446628	ASP	427	HIS	407	GLU	332	23	72.2644	5	11.8569	16.868	13.333	21.529	23.899	15.473	23.65	20.787	11.766	46.353
5466928	ASP	427	ILE	406	GLU	332	23	70.7864	5	12.8924	16.868	13.333	21.529	27.65	15.659	23.022	20.787	11.766	30.4
5468942	ASP	427	ILE	406	HIS	407	7	32.8215	5	11.1306	16.868	13.333	21.529	27.65	15.659	23.022	23.899	15.473	30.4
5527873	ASP	427	MET	364	GLU	332	10	41.1712	7	19.3472	16.868	13.333	21.529	8.791	2.98	25.204	20.787	11.766	30.4
5529897	ASP	427	MET	364	HIS	407	4	24.847	7	19.6657	16.868	13.333	21.529	8.791	2.98	25.204	23.899	15.473	23.65
5530939	ASP	467	MET	504	ILE	464	2	14.382	8	21.4296	25.624	18.344	29.182	18.196	26.215	42.805	30.154	17.307	19.826
7963741	VAL	335	MET	336	GLU	332	23	72.6199	2	6.16079	24.832	9.022	14.241	22.338	6.51	15.641	20.787	11.766	28.772
8386984	ALA	426	ASP	427	PHE	428	11	43.8421	2	6.4335	16.694	10.203	23.684	16.868	13.333	21.529	13.639	14.347	27.414
