# Supplementary material for: Development of a TSR-Based Method for Protein 3-D Structural Comparison With Its Applications to Protein Classification and Motif Discovery
Source: Front Chem. 2021 Jan 13;8:602291. doi: 10.3389/fchem.2020.602291 (PMC7838567; doi:10.3389/fchem.2020.602291)
Supplement: Supplementary file 14 [file Table_14.XLSX]

## Sheet: sample_details_40
Supplementary File 12 SCOP 40
protein	chain	group
1KHD	A	alpha
1R76	A	alpha
1LRZ	A	alpha
1T33	A	alpha
1QZZ	A	alpha
1RP3	A	alpha
1NQ7	A	alpha
2ELC	A	alpha
2IVX	A	alpha
1EVY	A	alpha
2HBJ	A	alpha
1QUU	A	alpha
1Z05	A	alpha
1DLJ	A	alpha
1KWF	A	alpha
1XNF	A	alpha
3DBY	A	alpha
1B89	A	alpha
2FEF	A	alpha
1R2J	A	alpha
2D4C	A	alpha
1TXG	A	alpha
1W85	A	alpha
2Q0T	A	alpha
1FP2	A	alpha
1OUV	A	alpha
1SET	A	alpha
1WU4	A	alpha
2GNO	A	alpha
2HKJ	A	alpha
1SIG	A	alpha
2FNA	A	alpha
3D19	A	alpha
1L7C	A	alpha
1H12	A	alpha
1HV6	A	alpha
1IO7	A	alpha
1XSZ	A	alpha
1FBV	A	alpha
1T1R	A	alpha
1OYZ	A	alpha
1V5D	A	alpha
1Y2O	A	alpha
1L8Q	A	alpha
1QI9	A	alpha
1RTR	A	alpha
1T98	A	alpha
1PS1	A	alpha
1VQR	A	alpha
1WIY	A	alpha
1MV8	A	alpha
2B4V	A	alpha
2CVC	A	alpha
1R89	A	alpha
1IJ5	A	alpha
2D8L	A	alpha
1E3H	A	alpha
1GAI	A	alpha
1JEQ	A	alpha
2F2A	A	alpha
1N40	A	alpha
1Q0Q	A	alpha
1RX0	A	alpha
1XQR	A	alpha
1XZP	A	alpha
2HEK	A	alpha
1VJ7	A	alpha
1V4E	A	alpha
1JR3	A	alpha
2FYU	A	alpha
1JFB	A	alpha
1FNN	A	alpha
1IQP	A	alpha
1MTY	B	alpha
1DNP	A	alpha
1S64	A	alpha
1SXJ	A	alpha
1Q79	A	alpha
1WER	A	alpha
1Q5D	A	alpha
1UED	A	alpha
2AWI	A	alpha
2D29	A	alpha
1QQE	A	alpha
2OND	A	alpha
1BVY	A	alpha
1QO8	A	alpha
1IA6	A	alpha
1OAH	A	alpha
1SO2	A	alpha
1W5S	A	alpha
2EFK	A	alpha
1BUC	A	alpha
1UOU	A	alpha
1VNS	A	alpha
1X9D	A	alpha
1Y0P	A	alpha
1WVE	A	alpha
2H6F	A	alpha
2JAK	A	alpha
1IQR	A	alpha
1FCH	A	alpha
1N00	A	alpha
1SQG	A	alpha
1SYY	A	alpha
1JSW	A	alpha
2AJA	A	alpha
1KF6	A	alpha
1Y2K	A	alpha
3DHZ	A	alpha
1QZX	A	alpha
1FP3	A	alpha
1MXR	A	alpha
1YT3	A	alpha
1PGJ	A	alpha
1HSJ	A	alpha
1QHB	A	alpha
1RQB	A	alpha
1W9C	A	alpha
2BNX	A	alpha
1DOF	A	alpha
1KS8	A	alpha
1KP8	A	alpha
1OYW	A	alpha
1TBF	A	alpha
2G77	A	alpha
1NXC	A	alpha
2HHP	A	alpha
3DY8	A	alpha
1SR9	A	alpha
2FOK	A	alpha
3CKC	A	alpha
1IB2	A	alpha
2O8R	A	alpha
1R6T	A	alpha
1UPK	A	alpha
2RI9	A	alpha
3CGH	A	alpha
1TAZ	A	alpha
1RM6	A	alpha
1UG3	A	alpha
2FBA	A	alpha
2D5B	A	alpha
1IRX	A	alpha
1J09	A	alpha
1LJ8	A	alpha
1NP7	A	alpha
2G0D	A	alpha
2IJ2	A	alpha
2JG0	A	alpha
1DL2	A	alpha
1V4A	A	alpha
1U6Z	A	alpha
1XDP	A	alpha
1JNR	A	alpha
1AOZ	A	beta
1KV9	A	beta
2PR9	A	beta
1JJU	A	beta
1V7W	A	beta
1LF6	A	beta
1O75	A	beta
1WD3	A	beta
1G7S	A	beta
2QQI	A	beta
3BMV	A	beta
1JMX	A	beta
1VCL	A	beta
1WKR	A	beta
1OYG	A	beta
1UH9	A	beta
1JI6	A	beta
2P5Z	X	beta
1XFD	A	beta
1TDQ	A	beta
1V3E	A	beta
1RWR	A	beta
2IX0	A	beta
1D2P	A	beta
1O6G	A	beta
1SO7	A	beta
1PJ5	A	beta
1USR	A	beta
2BV3	A	beta
1OJN	A	beta
1CS6	A	beta
1L0Q	A	beta
1YVU	A	beta
2DF7	A	beta
1EI5	A	beta
2EYQ	A	beta
2HU7	A	beta
2PHL	A	beta
2DY1	A	beta
1VH4	A	beta
1TXK	A	beta
2F2H	A	beta
1W7C	A	beta
1U04	A	beta
2Q3Z	A	beta
1X1I	A	beta
1I5P	A	beta
1K1X	A	beta
1F1S	A	beta
1OLZ	A	beta
2QQM	A	beta
1OGM	X	beta
2EBS	A	beta
2SLI	A	beta
1Y4W	A	beta
1G0D	A	beta
2JE8	A	beta
1CWV	A	beta
1W6G	A	beta
1Y5I	A	beta
1OAC	A	beta
1ULV	A	beta
1W2Z	A	beta
Supplementary File 13: SCOP 40 95
protein	chain	group
2GM8	A	alpha
1TW3	A	alpha
1WOX	A	alpha
2P54	A	alpha
1BRW	A	alpha
1QQF	A	alpha
1N83	A	alpha
2O02	A	alpha
1HX8	A	alpha
1LI5	A	alpha
1O9D	A	alpha
1T01	A	alpha
1CPT	A	alpha
2C0U	A	alpha
1IVH	A	alpha
1R0K	A	alpha
1LFK	A	alpha
1R2F	A	alpha
1FPS	A	alpha
1AJ8	A	alpha
1A59	A	alpha
1DK5	A	alpha
2P0V	A	alpha
1AXN	A	alpha
2AXZ	A	alpha
1NP3	A	alpha
2Q4C	A	alpha
1DI1	A	alpha
1SMS	A	alpha
1AFR	A	alpha
1MH3	A	alpha
1IZO	A	alpha
2FFH	A	alpha
1D4C	A	alpha
1ODO	A	alpha
1DF0	A	alpha
1JQI	A	alpha
1SIQ	A	alpha
1Z8O	A	alpha
1UDY	A	alpha
1GWI	A	alpha
1UKW	A	alpha
2H44	A	alpha
2J9Q	A	alpha
2BAP	A	alpha
2EFL	A	alpha
2V7Q	A	alpha
1MHY	B	alpha
1O7X	A	alpha
1RQI	A	alpha
1UZR	A	alpha
1R9O	A	alpha
1D8D	A	alpha
1AIN	A	alpha
1IOM	A	alpha
1MCX	A	alpha
1OQU	A	alpha
1SJP	A	alpha
2PGD	A	alpha
1A6D	A	alpha
1W7B	A	alpha
1G5N	A	alpha
1ANX	A	alpha
1DM5	A	alpha
1I4A	A	alpha
3EJN	A	alpha
1HCU	A	alpha
1IOK	A	alpha
1XM6	A	alpha
1JK0	A	alpha
1YFM	A	alpha
1FUR	A	alpha
1NR6	A	alpha
1PO5	A	alpha
1OEL	A	alpha
1QXP	A	alpha
1HM6	A	alpha
2NNJ	A	alpha
1G9G	A	alpha
1L1Y	A	alpha
1QNI	A	beta
1G72	A	beta
1UIK	A	beta
1G4M	A	beta
1INV	A	beta
2CAU	A	beta
1RER	A	beta
1AXK	A	beta
1WIO	A	beta
2ALA	A	beta
1Z0H	A	beta
1LP3	A	beta
2OI5	A	beta
1CYG	A	beta
1CGT	A	beta
1OK8	A	beta
1P2Z	A	beta
1LRW	A	beta
1FWX	A	beta
2AD6	A	beta
2BM0	A	beta
1MIQ	A	beta
1IA5	A	beta
1NHC	A	beta
1TG7	A	beta
