# Supplementary material for: Development of a TSR-Based Method for Protein 3-D Structural Comparison With Its Applications to Protein Classification and Motif Discovery
Source: Front Chem. 2021 Jan 13;8:602291. doi: 10.3389/fchem.2020.602291 (PMC7838567; doi:10.3389/fchem.2020.602291)
Supplement: Supplementary file 15 [file Table_15.XLSX]

## Sheet: generalised_jaccard_similarity_
Supplementary_File14_101_Distance
prothrombin-1A0H	subtilisin-1A2Q	chymotrypsin-1ACB	trypsin-1AQ7	subtilisin-1AU9	elastase-1B0F	trypsin-1BJU	plasmin-1BML	plasmin-1BUI	chymotrypsin-1CHG	plasmin-1DDJ	chymotrypsin-1DLK	subtilisin-1DUI	elastase-1EAI	chymotrypsin-1GCD	chymotrypsin-1GL0	chymotrypsin-1GL1	subtilisin-1GNS	prothrombin-1ID5	prothrombin-1K22	chymotrypsin-1K2I	plasmin-1L4D	plasmin-1L4Z	prothrombin-1LHC	subtilisin-1LW6	prothrombin-1O2G	chymotrypsin-1OXG	chymotrypsin-1P2O	prothrombin-1PPB	elastase-1PPF	plasmin-1QRZ	plasmin-1RJX	subtilisin-1SUP	prothrombin-1TOM	elastase-1UVP	trypsin-1V2J	subtilisin-1V5I	subtilisin-1Y1K	SRC-1YOJ	Tyr_Phosphatase-2B49	SRC-2BDJ	prothrombin-2C8Y	Tyr_Phosphatase-2CFV	chymotrypsin-2CGA	Ser_Thr_Phosphatase-2DFJ	elastase-2EST	SRC-2HWO	SRC-2HWP	Tyr_Phosphatase-2HY3	prothrombin-2OCV
0	0.72494	0.673034	0.714011	0.721746	0.714642	0.711497	0.577186	0.579718	0.691157	0.576114	0.687613	0.72683	0.668055	0.674814	0.676675	0.673168	0.727653	0.378058	0.440723	0.673355	0.5767	0.575494	0.436494	0.741581	0.436273	0.675358	0.674877	0.422929	0.717033	0.580788	0.579538	0.736813	0.437504	0.670057	0.713094	0.73636	0.741668	0.649882	0.598186	0.605617	0.43867	0.645431	0.668118	0.561513	0.673374	0.615359	0.625482	0.624201	0.456309
0.72494	0	0.627363	0.663761	0.179978	0.74637	0.66244	0.708214	0.713708	0.665911	0.716884	0.660485	0.313476	0.665791	0.640609	0.629725	0.63311	0.313752	0.729613	0.727485	0.643838	0.714857	0.716263	0.732508	0.257391	0.730538	0.627526	0.636747	0.720122	0.75151	0.723264	0.717065	0.219495	0.729301	0.658652	0.666512	0.250344	0.264106	0.806826	0.737605	0.780857	0.730317	0.77023	0.624235	0.724332	0.660616	0.789255	0.792929	0.739727	0.732315
0.673034	0.627363	0	0.579793	0.617235	0.694569	0.579042	0.6214	0.622656	0.409558	0.627481	0.328267	0.60808	0.598127	0.287125	0.272112	0.285426	0.618044	0.67446	0.67576	0.281319	0.629944	0.628682	0.68163	0.657919	0.68241	0.316584	0.294131	0.672932	0.699487	0.627041	0.629421	0.639974	0.680153	0.584067	0.580271	0.638917	0.657803	0.769956	0.706551	0.74494	0.681852	0.765383	0.33858	0.693651	0.587497	0.754249	0.75496	0.724406	0.662062
0.714011	0.663761	0.579793	0	0.656484	0.732	0.326312	0.68769	0.681619	0.580099	0.689662	0.581739	0.645193	0.647316	0.577558	0.580675	0.577954	0.660373	0.715391	0.697571	0.579328	0.691694	0.690626	0.700896	0.695323	0.701712	0.578718	0.579942	0.702183	0.733191	0.685784	0.67972	0.678979	0.699352	0.633154	0.330218	0.678001	0.694817	0.793614	0.756571	0.790196	0.701071	0.78652	0.587253	0.758886	0.635208	0.792467	0.790717	0.748466	0.69722
0.721746	0.179978	0.617235	0.656484	0	0.742312	0.65534	0.699841	0.70526	0.65671	0.708724	0.651327	0.291768	0.667179	0.630854	0.61961	0.623351	0.299184	0.72646	0.724299	0.634037	0.706832	0.70823	0.729274	0.268942	0.727466	0.617036	0.626697	0.716988	0.747467	0.71465	0.709277	0.232432	0.725993	0.660187	0.658493	0.255172	0.273982	0.808527	0.740387	0.780973	0.72712	0.772554	0.614358	0.721024	0.662063	0.789406	0.793359	0.738774	0.727052
0.714642	0.74637	0.694569	0.732	0.742312	0	0.731871	0.675293	0.68224	0.692879	0.679208	0.706377	0.739413	0.632668	0.694848	0.697866	0.696365	0.749728	0.713302	0.71174	0.695726	0.681436	0.68016	0.713341	0.769918	0.714049	0.694211	0.694219	0.717155	0.295126	0.678347	0.677596	0.760066	0.711605	0.620801	0.730804	0.758302	0.769578	0.792693	0.746175	0.77079	0.713788	0.791136	0.69583	0.740399	0.621376	0.780299	0.776573	0.765911	0.695224
0.711497	0.66244	0.579042	0.326312	0.65534	0.731871	0	0.68652	0.68101	0.58003	0.687731	0.58206	0.645539	0.643375	0.57754	0.579607	0.576602	0.661218	0.712657	0.696129	0.579019	0.69019	0.689171	0.699512	0.694561	0.700002	0.578998	0.579808	0.699977	0.733183	0.685782	0.678175	0.67843	0.698035	0.633096	0.289144	0.677217	0.694199	0.791288	0.754907	0.788217	0.699593	0.783601	0.585245	0.75682	0.633719	0.790412	0.788312	0.74631	0.696326
0.577186	0.708214	0.6214	0.68769	0.699841	0.675293	0.68652	0	0.355085	0.636947	0.392805	0.644461	0.700884	0.64341	0.623197	0.626775	0.622654	0.703459	0.577542	0.585364	0.621472	0.391515	0.391217	0.590877	0.728136	0.587015	0.623153	0.623413	0.580487	0.676778	0.408896	0.41526	0.722878	0.58787	0.643036	0.68934	0.722005	0.728112	0.680488	0.640378	0.640738	0.587031	0.717058	0.619977	0.60413	0.643639	0.654422	0.66034	0.665507	0.576313
0.579718	0.713708	0.622656	0.681619	0.70526	0.68224	0.68101	0.355085	0	0.637606	0.397772	0.644339	0.705708	0.645731	0.623706	0.628118	0.622641	0.707849	0.579279	0.584532	0.621732	0.395895	0.395784	0.590627	0.733018	0.586925	0.624355	0.624957	0.581685	0.683081	0.410137	0.416835	0.727808	0.587573	0.644459	0.683631	0.726863	0.732933	0.679961	0.643338	0.645912	0.586797	0.718969	0.621975	0.61339	0.645455	0.658297	0.663938	0.670209	0.575391
0.691157	0.665911	0.409558	0.580099	0.65671	0.692879	0.58003	0.636947	0.637606	0	0.640417	0.424347	0.645434	0.612703	0.409574	0.413834	0.409428	0.654345	0.690958	0.692392	0.407217	0.642621	0.641604	0.69707	0.69672	0.6982	0.413614	0.411855	0.691089	0.697049	0.64086	0.639462	0.680542	0.696115	0.601376	0.580415	0.678679	0.696883	0.773629	0.725588	0.756119	0.698126	0.782043	0.409732	0.718435	0.604114	0.764579	0.76363	0.743405	0.674972
0.576114	0.716884	0.627481	0.689662	0.708724	0.679208	0.687731	0.392805	0.397772	0.640417	0	0.648886	0.71042	0.645681	0.628521	0.63248	0.626814	0.712593	0.577349	0.58525	0.626341	0.381991	0.372597	0.590521	0.736667	0.587191	0.629381	0.628844	0.581203	0.680121	0.371225	0.387091	0.731529	0.58745	0.645129	0.690572	0.730668	0.736513	0.675563	0.64132	0.640651	0.586817	0.714323	0.625265	0.611227	0.646432	0.653104	0.658298	0.665006	0.574625
0.687613	0.660485	0.328267	0.581739	0.651327	0.706377	0.58206	0.644461	0.644339	0.424347	0.648886	0	0.637854	0.609552	0.322702	0.311169	0.346364	0.646688	0.687808	0.685402	0.302576	0.651571	0.650085	0.690691	0.68931	0.692109	0.346855	0.327144	0.685176	0.710566	0.648145	0.648979	0.672362	0.690106	0.595518	0.582357	0.671244	0.689192	0.771884	0.717078	0.753403	0.69173	0.770744	0.387417	0.712123	0.598671	0.762095	0.760739	0.731145	0.672035
0.72683	0.313476	0.60808	0.645193	0.291768	0.739413	0.645539	0.700884	0.705708	0.645434	0.71042	0.637854	0	0.668475	0.620082	0.609867	0.614081	0.277423	0.730234	0.725871	0.623584	0.709266	0.709809	0.730743	0.33432	0.729316	0.606541	0.616918	0.720551	0.744882	0.714897	0.709605	0.296181	0.727898	0.657685	0.648605	0.293409	0.332438	0.808623	0.745817	0.784261	0.728938	0.778756	0.607701	0.72882	0.660145	0.794062	0.797211	0.742607	0.727761
0.668055	0.665791	0.598127	0.647316	0.667179	0.632668	0.643375	0.64341	0.645731	0.612703	0.645681	0.609552	0.668475	0	0.601851	0.597906	0.59475	0.68133	0.670778	0.68064	0.600275	0.646501	0.647268	0.685533	0.68915	0.685998	0.604133	0.599472	0.675144	0.633428	0.646179	0.648911	0.679264	0.683741	0.426497	0.646642	0.679308	0.688638	0.754258	0.660713	0.742671	0.68568	0.716978	0.588466	0.703759	0.401339	0.74652	0.744458	0.67742	0.673825
0.674814	0.640609	0.287125	0.577558	0.630854	0.694848	0.57754	0.623197	0.623706	0.409574	0.628521	0.322702	0.620082	0.601851	0	0.283237	0.318631	0.62982	0.675947	0.675292	0.265038	0.631129	0.629261	0.680891	0.670741	0.682169	0.325006	0.29745	0.673953	0.699811	0.627259	0.629418	0.653428	0.679934	0.585236	0.579077	0.652145	0.670818	0.769367	0.707604	0.746706	0.681695	0.766955	0.369263	0.700308	0.589344	0.755722	0.755753	0.72568	0.661158
0.676675	0.629725	0.272112	0.580675	0.61961	0.697866	0.579607	0.626775	0.628118	0.413834	0.63248	0.311169	0.609867	0.597906	0.283237	0	0.279085	0.620623	0.677622	0.678768	0.264497	0.634331	0.633092	0.684716	0.659704	0.685526	0.326206	0.281432	0.675866	0.702409	0.632153	0.633929	0.64211	0.683428	0.584589	0.580867	0.64105	0.659649	0.771784	0.706313	0.747822	0.685295	0.764547	0.344627	0.699254	0.587612	0.756998	0.757385	0.722322	0.665282
0.673168	0.63311	0.285426	0.577954	0.623351	0.696365	0.576602	0.622654	0.622641	0.409428	0.626814	0.346364	0.614081	0.59475	0.318631	0.279085	0	0.624432	0.674305	0.67594	0.27709	0.629187	0.628355	0.681719	0.663867	0.682216	0.34807	0.306583	0.67274	0.700989	0.628036	0.628766	0.646375	0.680252	0.583722	0.578444	0.645583	0.663758	0.768274	0.706003	0.744431	0.681983	0.763627	0.330743	0.696539	0.587453	0.75322	0.753407	0.722293	0.661965
0.727653	0.313752	0.618044	0.660373	0.299184	0.749728	0.661218	0.703459	0.707849	0.654345	0.712593	0.646688	0.277423	0.68133	0.62982	0.620623	0.624432	0	0.73126	0.725466	0.632915	0.711569	0.711901	0.730659	0.336143	0.729007	0.616043	0.626728	0.721185	0.754997	0.717037	0.711717	0.298336	0.727618	0.669528	0.664208	0.2951	0.338032	0.807257	0.752379	0.783033	0.728604	0.781426	0.61979	0.727499	0.672786	0.794438	0.798208	0.747968	0.728198
0.378058	0.729613	0.67446	0.715391	0.72646	0.713302	0.712657	0.577542	0.579279	0.690958	0.577349	0.687808	0.730234	0.670778	0.675947	0.677622	0.674305	0.73126	0	0.431553	0.674155	0.577363	0.576573	0.430219	0.746174	0.431138	0.676646	0.675712	0.426456	0.715554	0.580929	0.58009	0.7412	0.430297	0.671593	0.714024	0.740609	0.746184	0.650835	0.599444	0.608253	0.43198	0.647869	0.669714	0.567281	0.675148	0.617969	0.626535	0.626057	0.447226
0.440723	0.727485	0.67576	0.697571	0.724299	0.71174	0.696129	0.585364	0.584532	0.692392	0.58525	0.685402	0.725871	0.68064	0.675292	0.678768	0.67594	0.725466	0.431553	0	0.674843	0.586491	0.583501	0.281358	0.746269	0.280969	0.677246	0.67669	0.334459	0.713879	0.58677	0.580832	0.738799	0.28354	0.677048	0.697191	0.737962	0.746201	0.660409	0.614457	0.622489	0.256643	0.651935	0.673203	0.577561	0.68118	0.631833	0.637635	0.638105	0.41194
0.673355	0.643838	0.281319	0.579328	0.634037	0.695726	0.579019	0.621472	0.621732	0.407217	0.626341	0.302576	0.623584	0.600275	0.265038	0.264497	0.27709	0.632915	0.674155	0.674843	0	0.62863	0.627599	0.680665	0.674145	0.681475	0.327737	0.280767	0.673665	0.701103	0.626129	0.627424	0.656925	0.679434	0.586827	0.580876	0.655502	0.673725	0.766624	0.705806	0.743886	0.681071	0.765399	0.350428	0.69874	0.59062	0.75288	0.752855	0.724647	0.659939
0.5767	0.714857	0.629944	0.691694	0.706832	0.681436	0.69019	0.391515	0.395895	0.642621	0.381991	0.651571	0.709266	0.646501	0.631129	0.634331	0.629187	0.711569	0.577363	0.586491	0.62863	0	0.347063	0.592105	0.734283	0.58877	0.631895	0.631789	0.581085	0.682425	0.395549	0.380106	0.729707	0.589515	0.648399	0.693386	0.72902	0.734177	0.673137	0.638292	0.635939	0.588378	0.710768	0.626582	0.606209	0.648483	0.647705	0.653538	0.66303	0.577109
0.575494	0.716263	0.628682	0.690626	0.70823	0.68016	0.689171	0.391217	0.395784	0.641604	0.372597	0.650085	0.709809	0.647268	0.629261	0.633092	0.628355	0.711901	0.576573	0.583501	0.627599	0.347063	0	0.589463	0.735669	0.585747	0.630277	0.629807	0.579661	0.68081	0.38472	0.378098	0.73072	0.586311	0.64704	0.692286	0.729677	0.735386	0.676519	0.640595	0.640833	0.585646	0.714255	0.626026	0.608982	0.648162	0.652677	0.65869	0.665966	0.573508
0.436494	0.732508	0.68163	0.700896	0.729274	0.713341	0.699512	0.590877	0.590627	0.69707	0.590521	0.690691	0.730743	0.685533	0.680891	0.684716	0.681719	0.730659	0.430219	0.281358	0.680665	0.592105	0.589463	0	0.751208	0.262913	0.68328	0.682552	0.320812	0.715646	0.592426	0.584924	0.743876	0.260795	0.682512	0.69995	0.743013	0.751205	0.661127	0.617671	0.624617	0.26783	0.653914	0.67929	0.581999	0.686403	0.633389	0.638603	0.641388	0.416029
0.741581	0.257391	0.657919	0.695323	0.268942	0.769918	0.694561	0.728136	0.733018	0.69672	0.736667	0.68931	0.33432	0.68915	0.670741	0.659704	0.663867	0.336143	0.746174	0.746269	0.674145	0.734283	0.735669	0.751208	0	0.749171	0.6572	0.667007	0.738277	0.774254	0.742102	0.739191	0.222682	0.748193	0.681635	0.698002	0.236053	0.198632	0.820345	0.747333	0.796038	0.749033	0.770495	0.654028	0.739464	0.683124	0.805343	0.809327	0.740549	0.751421
0.436273	0.730538	0.68241	0.701712	0.727466	0.714049	0.700002	0.587015	0.586925	0.6982	0.587191	0.692109	0.729316	0.685998	0.682169	0.685526	0.682216	0.729007	0.431138	0.280969	0.681475	0.58877	0.585747	0.262913	0.749171	0	0.683836	0.683498	0.325526	0.716337	0.589144	0.581785	0.742041	0.268282	0.682988	0.701159	0.741139	0.749153	0.659044	0.616813	0.620335	0.263925	0.653314	0.679794	0.577276	0.686484	0.630234	0.636248	0.638626	0.418408
0.675358	0.627526	0.316584	0.578718	0.617036	0.694211	0.578998	0.623153	0.624355	0.413614	0.629381	0.346855	0.606541	0.604133	0.325006	0.326206	0.34807	0.616043	0.676646	0.677246	0.327737	0.631895	0.630277	0.68328	0.6572	0.683836	0	0.329029	0.675008	0.699435	0.627624	0.630444	0.6396	0.681804	0.586143	0.580551	0.638057	0.657262	0.772175	0.709775	0.747601	0.683375	0.769079	0.36769	0.6963	0.590976	0.756999	0.757639	0.727902	0.66378
0.674877	0.636747	0.294131	0.579942	0.626697	0.694219	0.579808	0.623413	0.624957	0.411855	0.628844	0.327144	0.616918	0.599472	0.29745	0.281432	0.306583	0.626728	0.675712	0.67669	0.280767	0.631789	0.629807	0.682552	0.667007	0.683498	0.329029	0	0.674579	0.699159	0.628614	0.629969	0.649508	0.681381	0.584989	0.58145	0.648344	0.666716	0.768389	0.706382	0.744849	0.683198	0.76503	0.359146	0.69822	0.589035	0.7539	0.753885	0.723461	0.661884
0.422929	0.720122	0.672932	0.702183	0.716988	0.717155	0.699977	0.580487	0.581685	0.691089	0.581203	0.685176	0.720551	0.675144	0.673953	0.675866	0.67274	0.721185	0.426456	0.334459	0.673665	0.581085	0.579661	0.320812	0.738277	0.325526	0.675008	0.674579	0	0.719325	0.584955	0.579733	0.731373	0.333357	0.67529	0.701485	0.730943	0.738152	0.65292	0.603405	0.608914	0.329296	0.637237	0.668052	0.566421	0.677981	0.618517	0.626905	0.619165	0.431733
0.717033	0.75151	0.699487	0.733191	0.747467	0.295126	0.733183	0.676778	0.683081	0.697049	0.680121	0.710566	0.744882	0.633428	0.699811	0.702409	0.700989	0.754997	0.715554	0.713879	0.701103	0.682425	0.68081	0.715646	0.774254	0.716337	0.699435	0.699159	0.719325	0	0.679237	0.67865	0.764694	0.713781	0.622402	0.732209	0.763099	0.773984	0.792934	0.748749	0.772103	0.716027	0.792189	0.700353	0.745123	0.621934	0.781454	0.777806	0.766064	0.69766
0.580788	0.723264	0.627041	0.685784	0.71465	0.678347	0.685782	0.408896	0.410137	0.64086	0.371225	0.648145	0.714897	0.646179	0.627259	0.632153	0.628036	0.717037	0.580929	0.58677	0.626129	0.395549	0.38472	0.592426	0.742102	0.589144	0.627624	0.628614	0.584955	0.679237	0	0.401351	0.736935	0.589456	0.643292	0.688259	0.735711	0.741805	0.683889	0.646668	0.650037	0.58892	0.720861	0.62595	0.615431	0.644878	0.662189	0.667429	0.667314	0.576016
0.579538	0.717065	0.629421	0.67972	0.709277	0.677596	0.678175	0.41526	0.416835	0.639462	0.387091	0.648979	0.709605	0.648911	0.629418	0.633929	0.628766	0.711717	0.58009	0.580832	0.627424	0.380106	0.378098	0.584924	0.739191	0.581785	0.630444	0.629969	0.579733	0.67865	0.401351	0	0.732527	0.582481	0.647146	0.680735	0.731349	0.739048	0.669356	0.643261	0.639236	0.581568	0.714017	0.62729	0.613988	0.648373	0.64966	0.653639	0.676877	0.573011
0.736813	0.219495	0.639974	0.678979	0.232432	0.760066	0.67843	0.722878	0.727808	0.680542	0.731529	0.672362	0.296181	0.679264	0.653428	0.64211	0.646375	0.298336	0.7412	0.738799	0.656925	0.729707	0.73072	0.743876	0.222682	0.742041	0.6396	0.649508	0.731373	0.764694	0.736935	0.732527	0	0.740893	0.670586	0.682167	0.192889	0.225105	0.814623	0.747513	0.790284	0.741643	0.774911	0.636915	0.735187	0.672585	0.799778	0.803503	0.746061	0.743802
0.437504	0.729301	0.680153	0.699352	0.725993	0.711605	0.698035	0.58787	0.587573	0.696115	0.58745	0.690106	0.727898	0.683741	0.679934	0.683428	0.680252	0.727618	0.430297	0.28354	0.679434	0.589515	0.586311	0.260795	0.748193	0.268282	0.681804	0.681381	0.333357	0.713781	0.589456	0.582481	0.740893	0	0.680591	0.698732	0.739876	0.748086	0.661419	0.618102	0.623884	0.249312	0.654402	0.677773	0.579131	0.684402	0.632352	0.637839	0.640949	0.412669
0.670057	0.658652	0.584067	0.633154	0.660187	0.620801	0.633096	0.643036	0.644459	0.601376	0.645129	0.595518	0.657685	0.426497	0.585236	0.584589	0.583722	0.669528	0.671593	0.677048	0.586827	0.648399	0.64704	0.682512	0.681635	0.682988	0.586143	0.584989	0.67529	0.622402	0.643292	0.647146	0.670586	0.680591	0	0.634949	0.669098	0.681096	0.763812	0.6682	0.751327	0.682438	0.729723	0.579355	0.706338	0.307309	0.757187	0.754348	0.685435	0.669698
0.713094	0.666512	0.580271	0.330218	0.658493	0.730804	0.289144	0.68934	0.683631	0.580415	0.690572	0.582357	0.648605	0.646642	0.579077	0.580867	0.578444	0.664208	0.714024	0.697191	0.580876	0.693386	0.692286	0.69995	0.698002	0.701159	0.580551	0.58145	0.701485	0.732209	0.688259	0.680735	0.682167	0.698732	0.634949	0	0.681113	0.697645	0.794782	0.759088	0.791517	0.700465	0.78544	0.585969	0.759907	0.635796	0.794586	0.792774	0.747914	0.696195
0.73636	0.250344	0.638917	0.678001	0.255172	0.758302	0.677217	0.722005	0.726863	0.678679	0.730668	0.671244	0.293409	0.679308	0.652145	0.64105	0.645583	0.2951	0.740609	0.737962	0.655502	0.72902	0.729677	0.743013	0.236053	0.741139	0.638057	0.648344	0.730943	0.763099	0.735711	0.731349	0.192889	0.739876	0.669098	0.681113	0	0.243228	0.814843	0.747477	0.79024	0.740837	0.775573	0.636134	0.73483	0.671377	0.799947	0.803662	0.746007	0.742686
0.741668	0.264106	0.657803	0.694817	0.273982	0.769578	0.694199	0.728112	0.732933	0.696883	0.736513	0.689192	0.332438	0.688638	0.670818	0.659649	0.663758	0.338032	0.746184	0.746201	0.673725	0.734177	0.735386	0.751205	0.198632	0.749153	0.657262	0.666716	0.738152	0.773984	0.741805	0.739048	0.225105	0.748086	0.681096	0.697645	0.243228	0	0.820286	0.747547	0.795931	0.748855	0.771385	0.653944	0.739549	0.6827	0.805231	0.809209	0.741276	0.751418
0.649882	0.806826	0.769956	0.793614	0.808527	0.792693	0.791288	0.680488	0.679961	0.773629	0.675563	0.771884	0.808623	0.754258	0.769367	0.771784	0.768274	0.807257	0.650835	0.660409	0.766624	0.673137	0.676519	0.661127	0.820345	0.659044	0.772175	0.768389	0.65292	0.792934	0.683889	0.669356	0.814623	0.661419	0.763812	0.794782	0.814843	0.820286	0	0.631322	0.484952	0.658537	0.662986	0.76556	0.666432	0.762524	0.456521	0.436084	0.686373	0.669894
0.598186	0.737605	0.706551	0.756571	0.740387	0.746175	0.754907	0.640378	0.643338	0.725588	0.64132	0.717078	0.745817	0.660713	0.707604	0.706313	0.706003	0.752379	0.599444	0.614457	0.705806	0.638292	0.640595	0.617671	0.747333	0.616813	0.709775	0.706382	0.603405	0.748749	0.646668	0.643261	0.747513	0.618102	0.6682	0.759088	0.747477	0.747547	0.631322	0	0.606912	0.61667	0.581895	0.698896	0.622298	0.670156	0.609065	0.611353	0.59217	0.622433
0.605617	0.780857	0.74494	0.790196	0.780973	0.77079	0.788217	0.640738	0.645912	0.756119	0.640651	0.753403	0.784261	0.742671	0.746706	0.747822	0.744431	0.783033	0.608253	0.622489	0.743886	0.635939	0.640833	0.624617	0.796038	0.620335	0.747601	0.744849	0.608914	0.772103	0.650037	0.639236	0.790284	0.623884	0.751327	0.791517	0.79024	0.795931	0.484952	0.606912	0	0.619856	0.646691	0.739867	0.598688	0.751541	0.421436	0.434347	0.660101	0.635191
0.43867	0.730317	0.681852	0.701071	0.72712	0.713788	0.699593	0.587031	0.586797	0.698126	0.586817	0.69173	0.728938	0.68568	0.681695	0.685295	0.681983	0.728604	0.43198	0.256643	0.681071	0.588378	0.585646	0.26783	0.749033	0.263925	0.683375	0.683198	0.329296	0.716027	0.58892	0.581568	0.741643	0.249312	0.682438	0.700465	0.740837	0.748855	0.658537	0.61667	0.619856	0	0.653194	0.679322	0.576915	0.686149	0.629334	0.635723	0.638727	0.412793
0.645431	0.77023	0.765383	0.78652	0.772554	0.791136	0.783601	0.717058	0.718969	0.782043	0.714323	0.770744	0.778756	0.716978	0.766955	0.764547	0.763627	0.781426	0.647869	0.651935	0.765399	0.710768	0.714255	0.653914	0.770495	0.653314	0.769079	0.76503	0.637237	0.792189	0.720861	0.714017	0.774911	0.654402	0.729723	0.78544	0.775573	0.771385	0.662986	0.581895	0.646691	0.653194	0	0.75654	0.676785	0.728869	0.639597	0.641788	0.560443	0.662791
0.668118	0.624235	0.33858	0.587253	0.614358	0.69583	0.585245	0.619977	0.621975	0.409732	0.625265	0.387417	0.607701	0.588466	0.369263	0.344627	0.330743	0.61979	0.669714	0.673203	0.350428	0.626582	0.626026	0.67929	0.654028	0.679794	0.36769	0.359146	0.668052	0.700353	0.62595	0.62729	0.636915	0.677773	0.579355	0.585969	0.636134	0.653944	0.76556	0.698896	0.739867	0.679322	0.75654	0	0.68742	0.58175	0.749215	0.750223	0.714336	0.659993
0.561513	0.724332	0.693651	0.758886	0.721024	0.740399	0.75682	0.60413	0.61339	0.718435	0.611227	0.712123	0.72882	0.703759	0.700308	0.699254	0.696539	0.727499	0.567281	0.577561	0.69874	0.606209	0.608982	0.581999	0.739464	0.577276	0.6963	0.69822	0.566421	0.745123	0.615431	0.613988	0.735187	0.579131	0.706338	0.759907	0.73483	0.739549	0.666432	0.622298	0.598688	0.576915	0.676785	0.68742	0	0.709806	0.617778	0.634332	0.675246	0.598846
0.673374	0.660616	0.587497	0.635208	0.662063	0.621376	0.633719	0.643639	0.645455	0.604114	0.646432	0.598671	0.660145	0.401339	0.589344	0.587612	0.587453	0.672786	0.675148	0.68118	0.59062	0.648483	0.648162	0.686403	0.683124	0.686484	0.590976	0.589035	0.677981	0.621934	0.644878	0.648373	0.672585	0.684402	0.307309	0.635796	0.671377	0.6827	0.762524	0.670156	0.751541	0.686149	0.728869	0.58175	0.709806	0	0.756641	0.754038	0.684627	0.673084
0.615359	0.789255	0.754249	0.792467	0.789406	0.780299	0.790412	0.654422	0.658297	0.764579	0.653104	0.762095	0.794062	0.74652	0.755722	0.756998	0.75322	0.794438	0.617969	0.631833	0.75288	0.647705	0.652677	0.633389	0.805343	0.630234	0.756999	0.7539	0.618517	0.781454	0.662189	0.64966	0.799778	0.632352	0.757187	0.794586	0.799947	0.805231	0.456521	0.609065	0.421436	0.629334	0.639597	0.749215	0.617778	0.756641	0	0.368491	0.669545	0.643415
0.625482	0.792929	0.75496	0.790717	0.793359	0.776573	0.788312	0.66034	0.663938	0.76363	0.658298	0.760739	0.797211	0.744458	0.755753	0.757385	0.753407	0.798208	0.626535	0.637635	0.752855	0.653538	0.65869	0.638603	0.809327	0.636248	0.757639	0.753885	0.626905	0.777806	0.667429	0.653639	0.803503	0.637839	0.754348	0.792774	0.803662	0.809209	0.436084	0.611353	0.434347	0.635723	0.641788	0.750223	0.634332	0.754038	0.368491	0	0.673418	0.647322
0.624201	0.739727	0.724406	0.748466	0.738774	0.765911	0.74631	0.665507	0.670209	0.743405	0.665006	0.731145	0.742607	0.67742	0.72568	0.722322	0.722293	0.747968	0.626057	0.638105	0.724647	0.66303	0.665966	0.641388	0.740549	0.638626	0.727902	0.723461	0.619165	0.766064	0.667314	0.676877	0.746061	0.640949	0.685435	0.747914	0.746007	0.741276	0.686373	0.59217	0.660101	0.638727	0.560443	0.714336	0.675246	0.684627	0.669545	0.673418	0	0.642097
0.456309	0.732315	0.662062	0.69722	0.727052	0.695224	0.696326	0.576313	0.575391	0.674972	0.574625	0.672035	0.727761	0.673825	0.661158	0.665282	0.661965	0.728198	0.447226	0.41194	0.659939	0.577109	0.573508	0.416029	0.751421	0.418408	0.66378	0.661884	0.431733	0.69766	0.576016	0.573011	0.743802	0.412669	0.669698	0.696195	0.742686	0.751418	0.669894	0.622433	0.635191	0.412793	0.662791	0.659993	0.598846	0.673084	0.643415	0.647322	0.642097	0
0.711608	0.662576	0.578706	0.324387	0.655293	0.731645	0.183368	0.686442	0.680918	0.579531	0.687958	0.58181	0.645317	0.643471	0.577406	0.579798	0.576591	0.660867	0.712894	0.696301	0.578973	0.690334	0.689422	0.699523	0.69449	0.700367	0.578894	0.579712	0.7001	0.73307	0.685345	0.678334	0.678391	0.697985	0.633148	0.284972	0.676979	0.694142	0.791447	0.755078	0.788459	0.699725	0.783796	0.584939	0.757079	0.633553	0.790478	0.788608	0.746639	0.696536
0.620127	0.790534	0.761354	0.79744	0.792046	0.776516	0.795074	0.661357	0.665684	0.77144	0.659575	0.768658	0.796279	0.747118	0.762608	0.764008	0.760642	0.795867	0.622664	0.634644	0.760131	0.655298	0.659837	0.635996	0.805662	0.632573	0.763687	0.760983	0.622811	0.777896	0.668157	0.656214	0.800055	0.634977	0.756977	0.799343	0.800208	0.805508	0.439688	0.610067	0.399044	0.631881	0.643219	0.756497	0.621139	0.756871	0.367115	0.365028	0.672694	0.649455
0.718822	0.754846	0.703461	0.737211	0.751112	0.28776	0.737372	0.679339	0.68605	0.700752	0.682326	0.714521	0.748327	0.637715	0.7035	0.706699	0.705171	0.758483	0.717655	0.715867	0.704695	0.684615	0.683193	0.717551	0.77762	0.718421	0.703308	0.703391	0.72123	0.282567	0.681694	0.681395	0.76807	0.715717	0.625766	0.736557	0.766334	0.777331	0.793326	0.749774	0.77284	0.717987	0.792967	0.704616	0.746771	0.625724	0.78202	0.778349	0.767507	0.699106
0.736725	0.230571	0.640529	0.679408	0.24564	0.760513	0.678669	0.723266	0.727949	0.680696	0.73167	0.673238	0.310524	0.679277	0.654007	0.642587	0.646547	0.31131	0.741106	0.738968	0.657442	0.729596	0.731003	0.744046	0.237526	0.742093	0.640366	0.650061	0.731382	0.765232	0.737014	0.732442	0.189525	0.741025	0.671016	0.682246	0.219812	0.234349	0.814386	0.747259	0.790038	0.741785	0.77442	0.636944	0.734894	0.672797	0.799558	0.803296	0.745661	0.743894
0.67531	0.632478	0.288064	0.579254	0.622509	0.69743	0.578776	0.624414	0.62582	0.408119	0.630039	0.344262	0.613231	0.599095	0.300908	0.290436	0.290955	0.623564	0.676194	0.677095	0.299662	0.632166	0.631114	0.68286	0.663236	0.68366	0.341286	0.310526	0.674475	0.70211	0.630191	0.631128	0.645889	0.681471	0.586194	0.579892	0.644918	0.663185	0.769886	0.706793	0.745966	0.682954	0.765754	0.346258	0.697914	0.589655	0.755035	0.755466	0.724198	0.663294
0.717712	0.75162	0.700135	0.733501	0.747694	0.291216	0.733385	0.677318	0.683876	0.697299	0.680415	0.711116	0.745089	0.633563	0.700065	0.702926	0.701692	0.755121	0.716706	0.714489	0.701399	0.682796	0.681581	0.71625	0.774624	0.716814	0.69978	0.699571	0.719647	0.284726	0.679959	0.679267	0.764961	0.714485	0.623517	0.732375	0.763254	0.7743	0.792889	0.749095	0.772355	0.716672	0.79222	0.700921	0.7457	0.622928	0.781906	0.778177	0.76643	0.698508
0.712473	0.663211	0.579841	0.296955	0.656133	0.732046	0.273641	0.686668	0.681388	0.580326	0.688708	0.5819	0.645949	0.644545	0.577828	0.580661	0.578164	0.661338	0.713752	0.696702	0.580018	0.690868	0.689898	0.700016	0.695134	0.700644	0.579526	0.580287	0.700822	0.73361	0.685593	0.678863	0.678875	0.698561	0.633281	0.259607	0.677749	0.694655	0.791911	0.755459	0.788957	0.700239	0.784479	0.586384	0.757631	0.634179	0.791113	0.789082	0.746878	0.696661
0.735597	0.331559	0.624312	0.667848	0.318998	0.740831	0.667912	0.710094	0.715126	0.658776	0.718934	0.653648	0.308012	0.681134	0.637052	0.62752	0.631093	0.310084	0.739747	0.736673	0.639245	0.717434	0.71821	0.740812	0.359195	0.739602	0.623072	0.633097	0.732429	0.746761	0.724019	0.717535	0.327671	0.738273	0.67177	0.670259	0.328254	0.354164	0.810165	0.752985	0.786008	0.739306	0.786069	0.624818	0.727618	0.674699	0.796284	0.799525	0.756466	0.738509
0.437132	0.729932	0.677308	0.698995	0.726767	0.713214	0.697622	0.586791	0.586544	0.693199	0.586954	0.68659	0.728097	0.681959	0.676626	0.680263	0.677448	0.728025	0.428685	0.221972	0.676092	0.588755	0.585575	0.259884	0.748646	0.27084	0.67865	0.678205	0.328659	0.71543	0.588348	0.582221	0.741122	0.259167	0.678742	0.698367	0.74049	0.748581	0.659807	0.612856	0.622351	0.238874	0.651048	0.674762	0.578882	0.682553	0.631802	0.637393	0.637474	0.409675
0.732536	0.327698	0.618439	0.661384	0.312162	0.737141	0.661728	0.704323	0.709745	0.652994	0.713574	0.648448	0.302292	0.676976	0.631078	0.621582	0.624867	0.316683	0.736582	0.733539	0.633348	0.712179	0.713062	0.737894	0.359904	0.736556	0.617258	0.627218	0.7293	0.742758	0.718992	0.712062	0.329357	0.73534	0.667574	0.663902	0.332084	0.3522	0.808884	0.750223	0.783885	0.736278	0.78559	0.618706	0.724423	0.670362	0.793826	0.797081	0.754808	0.735533
0.616234	0.760053	0.73214	0.771344	0.758695	0.754774	0.768292	0.657325	0.662843	0.741546	0.658265	0.739233	0.762254	0.730457	0.735169	0.735611	0.73166	0.763104	0.621386	0.635689	0.732633	0.653033	0.659233	0.635466	0.773472	0.633271	0.735482	0.732973	0.623254	0.757952	0.668239	0.650616	0.770687	0.634439	0.73989	0.770013	0.771119	0.773986	0.613389	0.63075	0.577924	0.632608	0.64191	0.725126	0.619149	0.740353	0.577493	0.586661	0.670509	0.644464
0.644639	0.802623	0.769437	0.795494	0.804847	0.790258	0.793119	0.680244	0.680876	0.774043	0.675522	0.772689	0.805973	0.752801	0.769151	0.771491	0.767885	0.804515	0.645958	0.657174	0.76636	0.672725	0.676541	0.657642	0.816827	0.655565	0.771724	0.768178	0.64855	0.790906	0.684875	0.66914	0.810954	0.657365	0.762625	0.796761	0.811105	0.816591	0.324587	0.625749	0.468708	0.654976	0.659247	0.764845	0.660446	0.761477	0.431465	0.407583	0.687774	0.667258
0.732415	0.332526	0.618097	0.66112	0.315266	0.741761	0.661474	0.70506	0.710745	0.65387	0.71468	0.649	0.299433	0.681196	0.63098	0.621202	0.62515	0.315783	0.736288	0.733709	0.633618	0.713334	0.714186	0.738045	0.364984	0.736769	0.616949	0.627455	0.729061	0.747479	0.719789	0.713265	0.332186	0.735251	0.671596	0.663732	0.335469	0.363406	0.810306	0.751953	0.784941	0.736415	0.787318	0.618834	0.725308	0.674307	0.794952	0.798581	0.755515	0.735163
0.669616	0.659103	0.584614	0.633857	0.660722	0.620837	0.633197	0.642767	0.644143	0.602653	0.644852	0.595778	0.65792	0.420021	0.5862	0.584987	0.584037	0.670144	0.671064	0.677051	0.58722	0.648056	0.647047	0.682559	0.681957	0.6826	0.587222	0.585885	0.674928	0.622733	0.643094	0.647224	0.671025	0.680283	0.249734	0.635357	0.669473	0.681534	0.762512	0.668083	0.750627	0.682374	0.728362	0.579343	0.705934	0.318033	0.755905	0.75322	0.684903	0.669745
0.620843	0.79377	0.763021	0.79863	0.794875	0.77934	0.796543	0.663541	0.667876	0.772123	0.661739	0.769293	0.798396	0.751466	0.764181	0.765646	0.76223	0.797626	0.622546	0.634831	0.761558	0.657335	0.661483	0.63599	0.808896	0.632793	0.765201	0.762718	0.623741	0.780713	0.670938	0.65647	0.80336	0.635342	0.760446	0.799904	0.803466	0.808661	0.447647	0.61445	0.411438	0.632289	0.646518	0.758283	0.623052	0.760563	0.342204	0.374696	0.676796	0.648853
0.588583	0.745638	0.732193	0.74953	0.747942	0.759357	0.747388	0.654848	0.655095	0.745323	0.652044	0.737542	0.750429	0.69204	0.730807	0.731904	0.729354	0.751549	0.588813	0.587598	0.729711	0.652397	0.652498	0.590901	0.751543	0.588068	0.734204	0.730828	0.577549	0.760806	0.658609	0.654741	0.752692	0.589921	0.69764	0.748661	0.752378	0.752142	0.659663	0.564726	0.641647	0.587909	0.590171	0.725588	0.669812	0.699431	0.645374	0.644561	0.567504	0.599523
0.61917	0.787889	0.752389	0.801302	0.785119	0.772962	0.798411	0.665913	0.668132	0.763754	0.66406	0.762197	0.790098	0.747089	0.754689	0.755344	0.751496	0.790353	0.624449	0.652521	0.750874	0.658573	0.663315	0.653616	0.793577	0.653181	0.755595	0.752912	0.642572	0.775949	0.670185	0.667712	0.794607	0.653637	0.7567	0.799239	0.795155	0.79412	0.64812	0.622572	0.610108	0.652504	0.623023	0.74586	0.619084	0.758737	0.610744	0.621564	0.658643	0.648085
0.586749	0.745706	0.731828	0.749129	0.747655	0.759761	0.747183	0.655884	0.656375	0.745251	0.652804	0.737109	0.750109	0.693293	0.730314	0.731378	0.728935	0.751407	0.586762	0.586676	0.729308	0.653838	0.653624	0.590173	0.751349	0.587089	0.733581	0.730202	0.576282	0.760858	0.659479	0.656459	0.752505	0.58893	0.698533	0.748316	0.752245	0.751831	0.661689	0.567333	0.641827	0.586884	0.590497	0.7252	0.671623	0.700555	0.64617	0.645307	0.56657	0.59741
0.716825	0.66532	0.581338	0.333038	0.657795	0.730956	0.379295	0.689348	0.683402	0.580946	0.691734	0.582699	0.644862	0.651686	0.578937	0.582229	0.581023	0.659442	0.717321	0.699552	0.581316	0.693211	0.691985	0.703195	0.696281	0.704191	0.578462	0.581807	0.705107	0.732526	0.6866	0.680913	0.679678	0.701513	0.635375	0.383048	0.678481	0.69556	0.796101	0.760059	0.792926	0.703112	0.790544	0.589612	0.761474	0.638415	0.795605	0.79371	0.751963	0.699458
0.675301	0.629104	0.267122	0.577314	0.619008	0.695613	0.577215	0.622888	0.623977	0.411134	0.628776	0.308914	0.608939	0.599371	0.27145	0.262159	0.298271	0.618859	0.676423	0.676648	0.264623	0.631192	0.629744	0.682733	0.659745	0.683513	0.312717	0.268717	0.674464	0.700711	0.628161	0.630345	0.641989	0.681288	0.584918	0.578695	0.640743	0.659572	0.770879	0.708297	0.7465	0.683066	0.766682	0.348993	0.697547	0.589007	0.755695	0.756332	0.724993	0.663378
0.583076	0.719362	0.622723	0.679873	0.711499	0.679323	0.679438	0.353702	0.353654	0.634839	0.396797	0.642071	0.710804	0.647108	0.622261	0.627359	0.622944	0.71286	0.581593	0.586045	0.620797	0.406327	0.396484	0.591088	0.739291	0.588178	0.62314	0.623702	0.585537	0.680228	0.398077	0.411843	0.733715	0.588679	0.6424	0.681983	0.732412	0.739149	0.680955	0.645759	0.651764	0.5879	0.723739	0.623035	0.62274	0.6439	0.663053	0.66709	0.675421	0.57477
0.668697	0.660148	0.585381	0.635705	0.661632	0.622133	0.634138	0.642833	0.644165	0.603533	0.644753	0.597107	0.660043	0.399699	0.587466	0.586038	0.58514	0.672256	0.670897	0.677676	0.588043	0.647385	0.646989	0.682441	0.683163	0.682944	0.589709	0.586639	0.674319	0.623442	0.643227	0.647758	0.672337	0.680836	0.326905	0.636547	0.671421	0.682552	0.760943	0.665856	0.749003	0.68273	0.726024	0.580379	0.705697	0.315092	0.754209	0.751603	0.682993	0.669746
0.705945	0.670811	0.581861	0.363614	0.662387	0.734541	0.336314	0.679633	0.673801	0.584098	0.680582	0.582313	0.652879	0.653196	0.580066	0.583045	0.579661	0.66641	0.706728	0.68707	0.580892	0.68366	0.682261	0.690247	0.702642	0.690606	0.582717	0.58195	0.691944	0.735927	0.678664	0.670076	0.687168	0.688874	0.641276	0.31668	0.685827	0.702282	0.786249	0.752247	0.781084	0.690292	0.776894	0.588775	0.752357	0.642364	0.785073	0.782672	0.737769	0.686941
0.705743	0.673699	0.582831	0.35844	0.665145	0.735023	0.311366	0.679154	0.673495	0.583198	0.680734	0.583182	0.6552	0.655068	0.580563	0.584248	0.58087	0.667868	0.706492	0.686699	0.581417	0.683676	0.682133	0.689674	0.705432	0.690399	0.582988	0.582521	0.692269	0.736519	0.678381	0.66972	0.689996	0.688413	0.643345	0.326219	0.688461	0.705064	0.785781	0.75268	0.780681	0.68981	0.778748	0.590169	0.752302	0.644811	0.784918	0.782216	0.740048	0.686252
0.591338	0.750842	0.738188	0.761307	0.752726	0.772126	0.759556	0.657961	0.659616	0.753094	0.655712	0.744357	0.755852	0.704889	0.737497	0.737727	0.73544	0.756626	0.591545	0.593345	0.736026	0.655051	0.656205	0.596843	0.75442	0.593133	0.740357	0.736936	0.579037	0.773458	0.663358	0.659475	0.757595	0.596351	0.710793	0.760558	0.757382	0.755139	0.655286	0.566846	0.627725	0.592909	0.58224	0.731668	0.665462	0.712677	0.635514	0.636757	0.559212	0.60686
0.586946	0.748359	0.736582	0.756827	0.750008	0.767714	0.755061	0.65497	0.656094	0.750902	0.652513	0.742399	0.752834	0.703204	0.735419	0.736149	0.733789	0.753413	0.587058	0.588069	0.734131	0.652212	0.653144	0.591328	0.752273	0.587506	0.738214	0.73505	0.574266	0.769026	0.66009	0.655729	0.755258	0.59026	0.708534	0.755801	0.754943	0.752936	0.656121	0.570759	0.629414	0.587184	0.586212	0.730321	0.663529	0.710643	0.636609	0.637771	0.562776	0.601163
0.58571	0.745858	0.732484	0.758572	0.747538	0.769161	0.756583	0.654103	0.655811	0.748192	0.651889	0.739156	0.751218	0.698048	0.731889	0.731956	0.72974	0.752381	0.586372	0.590803	0.730468	0.651189	0.652424	0.594968	0.749098	0.591041	0.734445	0.731395	0.575282	0.77034	0.659254	0.657041	0.752471	0.593824	0.704332	0.757689	0.752299	0.74983	0.653548	0.559241	0.624482	0.590615	0.577417	0.725439	0.659787	0.706382	0.632255	0.634246	0.553797	0.603382
0.579838	0.759655	0.723768	0.752735	0.75803	0.762935	0.750313	0.647024	0.646882	0.740205	0.645863	0.730018	0.760453	0.71709	0.724993	0.724909	0.722741	0.760726	0.582712	0.579776	0.723221	0.644603	0.645912	0.580647	0.767317	0.579093	0.726763	0.723899	0.571678	0.764213	0.647791	0.644096	0.766679	0.581636	0.72217	0.749543	0.767117	0.767238	0.6338	0.588542	0.601052	0.578881	0.587828	0.716077	0.604812	0.723386	0.611743	0.617348	0.595895	0.599534
0.610843	0.777588	0.743843	0.79511	0.774707	0.768813	0.79202	0.655724	0.659731	0.757542	0.655244	0.754772	0.780218	0.742138	0.746837	0.747298	0.743539	0.780084	0.616431	0.642447	0.74301	0.649125	0.654678	0.644006	0.78367	0.64264	0.747304	0.744705	0.631519	0.77225	0.660771	0.660404	0.784663	0.643726	0.751722	0.79317	0.785192	0.783994	0.644807	0.618924	0.599792	0.642162	0.618501	0.737394	0.601709	0.753934	0.603473	0.613675	0.648038	0.641961
0.623485	0.789268	0.759694	0.79682	0.790734	0.78667	0.794547	0.665073	0.669299	0.769952	0.66422	0.766487	0.794101	0.750747	0.761011	0.762259	0.758712	0.792616	0.626181	0.639543	0.758251	0.658959	0.663953	0.640989	0.803237	0.637903	0.762346	0.759302	0.626763	0.787952	0.672825	0.660243	0.797543	0.640405	0.76088	0.798685	0.797777	0.803127	0.434079	0.610021	0.41659	0.637273	0.636445	0.754709	0.625794	0.76059	0.340039	0.36903	0.66754	0.652671
0.623157	0.788346	0.757574	0.7877	0.790475	0.776659	0.785144	0.660423	0.662381	0.76556	0.657352	0.762702	0.792799	0.743321	0.758104	0.760396	0.756605	0.791167	0.625796	0.637164	0.755498	0.653651	0.65716	0.63834	0.803285	0.635041	0.759901	0.757037	0.627319	0.7778	0.66539	0.651998	0.797038	0.637355	0.752842	0.789959	0.797195	0.803158	0.409368	0.615513	0.437947	0.634636	0.653713	0.753547	0.634007	0.752428	0.403767	0.386734	0.679189	0.649933
0.433194	0.71904	0.672089	0.699551	0.715869	0.71443	0.697551	0.580197	0.582344	0.690346	0.580906	0.68402	0.719228	0.673406	0.67338	0.67478	0.671907	0.719824	0.425804	0.328911	0.672685	0.580569	0.579648	0.331608	0.737194	0.321592	0.674042	0.673745	0.344053	0.715957	0.584962	0.579044	0.730458	0.326292	0.674294	0.699127	0.729914	0.737126	0.653169	0.60557	0.610198	0.318469	0.637575	0.666736	0.570801	0.676327	0.619903	0.627913	0.618089	0.427474
0.585222	0.746955	0.733217	0.756605	0.748659	0.764953	0.754375	0.653111	0.653766	0.749961	0.650299	0.741312	0.753549	0.694925	0.73302	0.732932	0.730443	0.756494	0.587092	0.590115	0.731726	0.649815	0.650716	0.594005	0.752522	0.589951	0.735471	0.732354	0.575357	0.766087	0.656595	0.655449	0.754625	0.592896	0.701654	0.756121	0.754719	0.753126	0.655294	0.55236	0.627585	0.589911	0.576009	0.725943	0.66085	0.703643	0.632781	0.634879	0.552629	0.603697
0.682694	0.656849	0.31896	0.591551	0.647229	0.696098	0.591721	0.624235	0.625033	0.415144	0.629358	0.337316	0.636228	0.615496	0.301175	0.326356	0.35057	0.644452	0.683068	0.68329	0.314181	0.632827	0.630984	0.688544	0.687385	0.689844	0.342818	0.322815	0.683276	0.701391	0.628704	0.630414	0.670771	0.68774	0.598863	0.593471	0.669029	0.687282	0.771907	0.717184	0.750067	0.6895	0.777935	0.390561	0.707113	0.603445	0.758913	0.757992	0.738444	0.667735
0.583599	0.742936	0.732202	0.754789	0.743841	0.769127	0.752339	0.652547	0.654098	0.749505	0.65076	0.739966	0.748317	0.698534	0.731894	0.731003	0.729333	0.751612	0.584779	0.587557	0.731205	0.650658	0.651065	0.591607	0.748176	0.587381	0.734375	0.731536	0.570306	0.769513	0.658144	0.657028	0.750296	0.589699	0.705754	0.753749	0.750224	0.748784	0.664981	0.566572	0.637922	0.587146	0.582268	0.723676	0.666058	0.706764	0.643468	0.645492	0.549643	0.60143
0.717211	0.751713	0.699441	0.733033	0.747791	0.306581	0.733151	0.677061	0.683285	0.696636	0.680279	0.710802	0.74501	0.633781	0.699761	0.702622	0.701366	0.755307	0.716154	0.714122	0.701121	0.682558	0.68127	0.716061	0.774569	0.716679	0.699396	0.699485	0.71941	0.278536	0.679355	0.678935	0.764931	0.714191	0.622399	0.732162	0.763349	0.774272	0.793008	0.748945	0.772295	0.716221	0.791789	0.700581	0.74542	0.621471	0.781611	0.778151	0.766272	0.698078
0.712629	0.662675	0.579378	0.320257	0.655472	0.731959	0.286733	0.686607	0.681197	0.579684	0.688701	0.581988	0.645262	0.645023	0.578048	0.580373	0.577435	0.660725	0.713433	0.696817	0.579741	0.690645	0.689716	0.699859	0.694633	0.700735	0.579433	0.579776	0.70062	0.733387	0.685501	0.678869	0.678357	0.698438	0.633493	0.296569	0.67718	0.69419	0.791964	0.755501	0.788913	0.700054	0.784571	0.58603	0.757614	0.634053	0.791261	0.789212	0.746821	0.696666
0.712594	0.663166	0.579909	0.311993	0.655884	0.731805	0.216888	0.686942	0.681387	0.580538	0.688728	0.582753	0.645646	0.645213	0.578143	0.58107	0.578198	0.661269	0.713775	0.696997	0.580127	0.691015	0.690191	0.700278	0.694994	0.700845	0.579259	0.581008	0.701031	0.733098	0.686057	0.67899	0.678829	0.698664	0.633714	0.293903	0.677615	0.694614	0.792342	0.755921	0.789336	0.700406	0.78508	0.586429	0.757996	0.63455	0.791574	0.789695	0.747607	0.696922
0.674038	0.659575	0.585884	0.632989	0.661203	0.620571	0.631937	0.644097	0.645529	0.603175	0.646125	0.597012	0.658418	0.418446	0.587643	0.586148	0.585841	0.670855	0.675476	0.680865	0.589035	0.64956	0.648312	0.68648	0.682221	0.686646	0.588733	0.587538	0.678651	0.621087	0.64471	0.648317	0.671428	0.684363	0.222249	0.634106	0.670005	0.681749	0.764284	0.671251	0.752819	0.686182	0.731259	0.580644	0.710351	0.286043	0.758425	0.755774	0.685926	0.673072
0.62696	0.793502	0.76303	0.798268	0.794246	0.787062	0.795519	0.665732	0.669035	0.773075	0.663432	0.770682	0.798992	0.753427	0.764456	0.765887	0.762175	0.799456	0.630937	0.64195	0.761911	0.65871	0.663568	0.64337	0.808841	0.639966	0.765872	0.762895	0.62815	0.788115	0.673529	0.659267	0.803731	0.642576	0.764222	0.799941	0.804028	0.808847	0.417381	0.616878	0.446253	0.639238	0.642072	0.757819	0.627458	0.763609	0.410972	0.410365	0.676859	0.657011
0.467053	0.733643	0.681584	0.698709	0.730116	0.708415	0.697601	0.592772	0.593139	0.693939	0.592064	0.688725	0.730775	0.682473	0.680818	0.684248	0.681113	0.730358	0.461657	0.388193	0.680129	0.594804	0.592258	0.384835	0.753409	0.384584	0.68308	0.681988	0.406417	0.711029	0.595579	0.585285	0.745805	0.37965	0.67973	0.69738	0.744727	0.753444	0.658498	0.622026	0.624618	0.37668	0.656242	0.678739	0.587884	0.683723	0.633203	0.637684	0.643122	0.440395
0.713784	0.66322	0.579941	0.297445	0.655904	0.731274	0.28412	0.687641	0.681793	0.579939	0.689456	0.582093	0.645101	0.646892	0.577543	0.580772	0.578574	0.660685	0.714688	0.697715	0.580101	0.691541	0.690518	0.700959	0.694811	0.701661	0.579078	0.580606	0.702175	0.732732	0.686032	0.67938	0.67874	0.699457	0.633847	0.325975	0.677589	0.694415	0.79361	0.757033	0.790317	0.701241	0.786661	0.587429	0.758942	0.63526	0.792786	0.790918	0.748767	0.697227
0.710632	0.664799	0.57924	0.325618	0.65804	0.730235	0.197891	0.685409	0.68029	0.579426	0.686753	0.581471	0.648546	0.642882	0.577129	0.579927	0.57686	0.663611	0.711965	0.695527	0.578885	0.689329	0.688182	0.698601	0.697182	0.699319	0.579663	0.580007	0.699294	0.73166	0.684532	0.677396	0.681242	0.69707	0.63254	0.298712	0.679842	0.696824	0.790522	0.754053	0.787653	0.698859	0.783069	0.585976	0.756413	0.632839	0.789526	0.787721	0.745816	0.695358
0.736611	0.247868	0.640527	0.679026	0.256519	0.75997	0.678268	0.723105	0.728011	0.680743	0.731732	0.673076	0.307857	0.679557	0.653893	0.64243	0.646597	0.314214	0.741164	0.739096	0.657179	0.729861	0.731011	0.744131	0.243594	0.74222	0.640078	0.649859	0.731403	0.764667	0.737261	0.73256	0.207087	0.741039	0.670434	0.68197	0.219859	0.242581	0.8147	0.747776	0.790274	0.741937	0.775073	0.637076	0.735008	0.672703	0.79987	0.803574	0.745855	0.743946
0.580697	0.715946	0.622576	0.681538	0.70749	0.682319	0.680708	0.343198	0.34074	0.636639	0.382361	0.643321	0.707742	0.647683	0.622921	0.627463	0.62254	0.709717	0.580547	0.585528	0.62116	0.374435	0.37548	0.590864	0.735496	0.58746	0.623445	0.624131	0.583837	0.68301	0.390605	0.397693	0.730193	0.588038	0.645691	0.683115	0.729395	0.735344	0.680687	0.643552	0.64773	0.587315	0.719457	0.622072	0.61608	0.64665	0.659837	0.664935	0.67108	0.574617
0.580512	0.715835	0.6223	0.681217	0.707473	0.68234	0.680554	0.344544	0.344315	0.636342	0.383517	0.643066	0.707722	0.647775	0.622725	0.627108	0.622156	0.709733	0.580764	0.585296	0.621063	0.375769	0.378088	0.590382	0.735377	0.587293	0.623369	0.623876	0.583513	0.683002	0.392119	0.399488	0.730147	0.587764	0.645474	0.683117	0.72937	0.735179	0.680931	0.643947	0.647906	0.587145	0.71965	0.621979	0.615948	0.646552	0.66002	0.665067	0.671252	0.574691
0.711371	0.662765	0.579063	0.321275	0.655705	0.731739	0.176146	0.686317	0.680833	0.579827	0.687669	0.58177	0.645902	0.643519	0.577675	0.579924	0.57707	0.661442	0.712786	0.696249	0.579195	0.690247	0.689176	0.699326	0.694741	0.700082	0.579279	0.580046	0.699858	0.733123	0.685359	0.67815	0.678619	0.697831	0.632887	0.277934	0.677348	0.694375	0.791223	0.754844	0.788096	0.699605	0.783378	0.585562	0.75695	0.633129	0.7902	0.788275	0.746362	0.696344
0.440962	0.730254	0.678078	0.699854	0.726926	0.713355	0.698522	0.587467	0.58763	0.692986	0.587041	0.687372	0.728512	0.682925	0.677434	0.680929	0.677911	0.728932	0.438557	0.348941	0.676913	0.589336	0.586422	0.344233	0.74906	0.345331	0.679533	0.678587	0.365995	0.71584	0.58886	0.583275	0.741849	0.335191	0.679495	0.698717	0.74088	0.748998	0.658097	0.613303	0.621336	0.330458	0.650306	0.67494	0.579373	0.683038	0.630292	0.636183	0.63729	0.408719
0.618707	0.760004	0.741094	0.774214	0.762221	0.76299	0.771998	0.673442	0.677883	0.758717	0.67327	0.749857	0.767572	0.708661	0.742205	0.740949	0.739408	0.76978	0.619951	0.616505	0.74083	0.670793	0.673795	0.620489	0.765182	0.616945	0.743463	0.740551	0.600994	0.763989	0.677376	0.680188	0.765314	0.61958	0.714979	0.773913	0.76521	0.765328	0.658028	0.578815	0.621965	0.616541	0.571926	0.734386	0.659197	0.715819	0.631085	0.631919	0.551553	0.62695
0.717709	0.751655	0.69989	0.733719	0.747801	0.298991	0.733343	0.677508	0.684056	0.697363	0.680918	0.711097	0.745016	0.634007	0.700119	0.703143	0.70155	0.755026	0.716341	0.714268	0.701173	0.682871	0.681554	0.716444	0.77452	0.716814	0.699924	0.69943	0.719776	0.294781	0.679852	0.679342	0.765009	0.714353	0.623186	0.732525	0.763464	0.774299	0.793193	0.749032	0.77237	0.716464	0.791971	0.700586	0.745334	0.622511	0.781726	0.778199	0.766351	0.698644
0.673717	0.66036	0.587541	0.634712	0.661859	0.621919	0.633588	0.644167	0.64589	0.60391	0.646233	0.598671	0.659549	0.40476	0.58912	0.587376	0.586963	0.672507	0.675876	0.68137	0.589999	0.648723	0.648335	0.686505	0.683121	0.68688	0.590752	0.588636	0.678446	0.622394	0.644721	0.648748	0.6723	0.684755	0.3119	0.635657	0.671036	0.682404	0.762146	0.670553	0.751097	0.686648	0.728823	0.58174	0.709888	0.279889	0.756438	0.753879	0.684581	0.673201
[truncated: 51 more columns]
